# Supplementary material for: BCL2L13 at endoplasmic reticulum-mitochondria contact sites regulates calcium homeostasis to maintain skeletal muscle function
Source: iScience. 2024 Jul 14;27(8):110510. doi: 10.1016/j.isci.2024.110510 (PMC11340602; doi:10.1016/j.isci.2024.110510)
Supplement: Table S2. Proteomics sample table, related to Figure 3 and Table S3 [file mmc2.xlsx]

## Sheet: Column descriptions main table
Main table Column Header	Description
Log2 LFQ intensity KO-13703	Normalized intensity of protein, log2 units
Log2 LFQ intensity KO-13704	Normalized intensity of protein, log2 units
Log2 LFQ intensity KO-13705	Normalized intensity of protein, log2 units
Log2 LFQ intensity KO-13706	Normalized intensity of protein, log2 units
Log2 LFQ intensity KO-13707	Normalized intensity of protein, log2 units
Log2 LFQ intensity KO-13708	Normalized intensity of protein, log2 units
Log2 LFQ intensity KO-13709	Normalized intensity of protein, log2 units
Log2 LFQ intensity KO-13710	Normalized intensity of protein, log2 units
Log2 LFQ intensity WT-13695	Normalized intensity of protein, log2 units
Log2 LFQ intensity WT-13696	Normalized intensity of protein, log2 units
Log2 LFQ intensity WT-13697	Normalized intensity of protein, log2 units
Log2 LFQ intensity WT-13698	Normalized intensity of protein, log2 units
Log2 LFQ intensity WT-13699	Normalized intensity of protein, log2 units
Log2 LFQ intensity WT-13700	Normalized intensity of protein, log2 units
Log2 LFQ intensity WT-13701	Normalized intensity of protein, log2 units
Log2 LFQ intensity WT-13702	Normalized intensity of protein, log2 units
Fold change (KO/WT)	Fold change (linear scale), identical to the difference of the means of the two groups
Student's T-test Significant KO_WT	"+" indicates T-test significance after permutation-based FDR correction (q-value threshold 0.05)
Student's T-test p-value KO_WT	T-test p-val
Student's T-test q-value KO_WT	T-test q-val
Student's T-test Difference KO_WT	Difference of averages of two groups (log2 scale)
Student's T-test Test statistic KO_WT	Statistic parameter from T-test
Peptides	Total number of peptides matched to protein group
Razor + unique peptides	Razor + unique peptides matched ot protein group
Unique peptides	Discriminating peptides
Mol. weight [kDa]	Predicted MW (from db sequence)
Score	Andromeda score
Intensity	total intensity (linear)
MS/MS count KO-13703	Number of assigned (identified ) spectra per sample
MS/MS count KO-13704	Number of assigned (identified ) spectra per sample
MS/MS count KO-13705	Number of assigned (identified ) spectra per sample
MS/MS count KO-13706	Number of assigned (identified ) spectra per sample
MS/MS count KO-13707	Number of assigned (identified ) spectra per sample
MS/MS count KO-13708	Number of assigned (identified ) spectra per sample
MS/MS count KO-13709	Number of assigned (identified ) spectra per sample
MS/MS count KO-13710	Number of assigned (identified ) spectra per sample
MS/MS count WT-13695	Number of assigned (identified ) spectra per sample
MS/MS count WT-13696	Number of assigned (identified ) spectra per sample
MS/MS count WT-13697	Number of assigned (identified ) spectra per sample
MS/MS count WT-13698	Number of assigned (identified ) spectra per sample
MS/MS count WT-13699	Number of assigned (identified ) spectra per sample
MS/MS count WT-13700	Number of assigned (identified ) spectra per sample
MS/MS count WT-13701	Number of assigned (identified ) spectra per sample
MS/MS count WT-13702	Number of assigned (identified ) spectra per sample
Majority protein IDs	Protein ID with more than half of maximum matched peptides in the protein group
Protein names	Description
Gene names
Fasta headers
GOBP name	GO biological process annotation
GOMF name	GO molecular function annotation
GOCC name	GO cellular compartment annotation
KEGG name	KEGG annotation

## Sheet: Main Table-Grepper-13695-710_M4
Log2 LFQ intensity KO-13703	Log2 LFQ intensity KO-13704	Log2 LFQ intensity KO-13705	Log2 LFQ intensity KO-13706	Log2 LFQ intensity KO-13707	Log2 LFQ intensity KO-13708	Log2 LFQ intensity KO-13709	Log2 LFQ intensity KO-13710	Log2 LFQ intensity WT-13695	Log2 LFQ intensity WT-13696	Log2 LFQ intensity WT-13697	Log2 LFQ intensity WT-13698	Log2 LFQ intensity WT-13699	Log2 LFQ intensity WT-13700	Log2 LFQ intensity WT-13701	Log2 LFQ intensity WT-13702	Fold change (KO/WT)	Student's T-test Significant KO_WT	Student's T-test p-value KO_WT	Student's T-test q-value KO_WT	Student's T-test Difference KO_WT	Student's T-test Test statistic KO_WT	Peptides	Razor + unique peptides	Unique peptides	Mol. weight [kDa]	Score	Intensity	MS/MS count KO-13703	MS/MS count KO-13704	MS/MS count KO-13705	MS/MS count KO-13706	MS/MS count KO-13707	MS/MS count KO-13708	MS/MS count KO-13709	MS/MS count KO-13710	MS/MS count WT-13695	MS/MS count WT-13696	MS/MS count WT-13697	MS/MS count WT-13698	MS/MS count WT-13699	MS/MS count WT-13700	MS/MS count WT-13701	MS/MS count WT-13702	Majority protein IDs	Protein names	Gene names	Fasta headers	GOBP name	GOMF name
-2.57847	1.3898	-0.231236	-1.41607	-1.34961	-3.78605	-2.54703	-2.6988	7.81279	8.08477	3.88489	8.67243	8.56265	7.61463	8.57036	8.85317	0.00147084	+	1.53519e-08	0	-9.40914	-11.5441	18	4	4	16.389	132.77	38352000000	1	1	1	1	1	0	1	1	18	14	2	14	18	13	20	17	Q90485	Hemoglobin subunit beta-2	ba2	sp|Q90485|HBB2_DANRE Hemoglobin subunit beta-2 OS=Danio rerio OX=7955 GN=ba2 PE=1 SV=3	anatomical structure development;developmental process;establishment of localization;gas transport;hemopoiesis;hemopoietic or lymphoid organ development;organ development;oxygen transport;transport	binding;cation binding;heme binding;ion binding;iron ion binding;metal ion binding;oxygen binding;oxygen transporter activity;substrate-specific transporter activity;tetrapyrrole binding;transition metal ion binding;transporter activity
-6.22115	-7.13147	NaN	-5.48142	-1.43191	-5.64417	-6.32349	-6.37066	3.5642	-6.59219	2.91914	3.45609	0.792241	-1.03203	2.93089	2.4601	0.0104729	+	0.000370527	0.0168889	-6.42105	-4.65645	17	17	17	37.653	58.165	1038900000	0	0	0	0	6	0	0	0	12	0	13	14	10	6	10	9	Q5U369	Annexin	anxa3b	tr|Q5U369|Q5U369_DANRE Annexin OS=Danio rerio OX=7955 GN=anxa3b PE=1 SV=1		binding;calcium ion binding;calcium-dependent phospholipid binding;cation binding;enzyme inhibitor activity;enzyme regulator activity;ion binding;lipase inhibitor activity;lipid binding;metal ion binding;phospholipase inhibitor activity;phospholipid binding
-4.98244	-1.45527	NaN	-4.18593	-3.14832	-4.36002	-0.640352	-0.441465	3.0265	1.44608	1.41412	0.0552139	0.974427	1.51805	2.74113	2.79872	0.044452	+	4.03344e-05	0.00428571	-4.92887	-5.87587	8	8	8	37.996	15.413	729360000	0	3	1	0	0	0	3	3	7	6	6	3	4	5	8	8	A0A0R4IW72			tr|A0A0R4IW72|A0A0R4IW72_DANRE 2-amino-3-carboxymuconate-6-semialdehyde decarboxylase OS=Danio rerio OX=7955 GN=acmsd PE=1 SV=2
5.09035	-3.77208	6.2036	-3.45564	5.6362	-4.20894	5.57638	5.72285	6.6744	4.9005	4.97541	5.6647	4.90483	6.12197	6.85535	7.13551	0.0715457		0.0490866	0.195547	-3.80499	-2.15469	5	5	5	12.765	175.6	18379000000	11	0	13	0	11	0	13	16	16	8	10	12	11	10	14	15	Q5TYP3		si:dkey-51e6.1	tr|Q5TYP3|Q5TYP3_DANRE Si:dkey-51e6.1 OS=Danio rerio OX=7955 GN=si:dkey-51e6.1 PE=1 SV=1
NaN	NaN	NaN	NaN	NaN	-6.51646	NaN	NaN	1.11927	NaN	-6.71879	NaN	-5.6035	NaN	-2.01921	-2.84876	0.101373		0.41936	0.641635	-0.891611	-0.832027	10	6	2	49.785	8.3594	48356000	0	0	0	0	0	0	0	0	7	0	0	0	0	0	1	1	Q6DHU3		krt97	tr|Q6DHU3|Q6DHU3_DANRE Keratin 97 OS=Danio rerio OX=7955 GN=krt97 PE=1 SV=1		structural molecule activity
-3.40574	-4.26639	-4.5194	-4.79748	-3.88161	-6.50712	-3.67863	-5.07855	1.44531	NaN	NaN	-6.85579	-6.72144	0.522694	0.76816	1.1748	0.133432		0.195557	0.426504	-1.91872	-1.35926	12	12	12	101.04	21.519	164170000	1	0	0	0	0	0	0	0	10	0	0	0	0	6	7	10	F1QL62;A4IG42	TRPM8 channel-associated factor homolog	si:ch211-210b2.4;tcaf	tr|F1QL62|F1QL62_DANRE Zgc:162193 OS=Danio rerio OX=7955 GN=zgc:162193 PE=1 SV=2;sp|A4IG42|TCAF_DANRE TRPM8 channel-associated factor homolog OS=Danio rerio OX=7955 GN=tcaf PE=2 SV=1
-4.72632	-4.45982	-4.40417	-4.87676	NaN	-3.86112	NaN	-4.94046	1.93343	-0.290071	-4.66568	-4.96506	-5.28397	-4.49934	1.52764	2.65467	0.139059		0.0240773	0.136452	-3.17405	-2.529	5	5	5	27.501	27.745	285980000	0	0	0	0	0	0	0	0	2	2	0	0	0	0	5	5	E7EZ94;E9QFP4		gstt1a	tr|E7EZ94|E7EZ94_DANRE Glutathione S-transferase theta 1a OS=Danio rerio OX=7955 GN=gstt1a PE=1 SV=1;tr|E9QFP4|E9QFP4_DANRE Glutathione S-transferase theta 1a OS=Danio rerio OX=7955 GN=gstt1a PE=1 SV=1
3.65656	5.89578	2.84197	4.03851	2.60196	5.80173	2.9656	3.73798	6.60892	6.429	6.28658	6.24593	6.52668	6.53133	6.91047	6.97389	0.162489	+	5.50985e-05	0.00442105	-2.62159	-5.69751	9	9	5	25.078	58.333	20685000000	6	10	2	5	3	9	5	6	19	8	8	9	11	14	19	17	E9QB37;Q1RLT4;A0A2R8Q5N8		zgc:136861	tr|E9QB37|E9QB37_DANRE Glutathione S-transferase kappa OS=Danio rerio OX=7955 GN=gstk4 PE=1 SV=1;tr|Q1RLT4|Q1RLT4_DANRE Glutathione S-transferase kappa OS=Danio rerio OX=7955 GN=gstk4 PE=1 SV=1;tr|A0A2R8Q5N8|A0A2R8Q5N8_DANRE Glutathione S-transferase kappa		catalytic activity;disulfide oxidoreductase activity;oxidoreductase activity;oxidoreductase activity, acting on a sulfur group of donors;protein disulfide oxidoreductase activity
NaN	NaN	NaN	NaN	NaN	NaN	1.42489	0.0533791	2.82422	3.19178	3.55112	3.66922	3.81153	3.36432	2.813	3.00558	0.171977	+	1.24967e-05	0.002	-7.14949	-6.56983	10	10	10	51.867	77.619	1801100000	0	0	0	0	0	0	0	1	6	8	6	6	9	10	8	6	A0A2R8QI00;Q1LX53;K7DYE9		bcl2l13	tr|A0A2R8QI00|A0A2R8QI00_DANRE BCL2-like 13 OS=Danio rerio OX=7955 GN=bcl2l13 PE=1 SV=1;tr|Q1LX53|Q1LX53_DANRE BCL2-like 13 OS=Danio rerio OX=7955 GN=bcl2l13 PE=1 SV=1;tr|K7DYE9|K7DYE9_DANRE BCL2-like 13 (Fragment) OS=Danio rerio OX=7955 GN=bcl2l13 PE=1 SV	biological regulation;regulation of apoptosis;regulation of biological process;regulation of cell death;regulation of cellular process;regulation of programmed cell death
NaN	NaN	NaN	-2.1942	NaN	NaN	NaN	NaN	NaN	0.952826	0.0189133	0.0457134	0.257205	0.0999184	NaN	NaN	0.180602	+	0.00101527	0.0272	-4.2116	-4.13268	4	4	4	34.043	6.691	150810000	0	0	0	0	0	0	0	0	0	3	3	0	1	2	0	0	A8E5J7;Q6PBI8	Transmembrane protein 177	tmem177	tr|A8E5J7|A8E5J7_DANRE Tmem177 protein OS=Danio rerio OX=7955 GN=tmem177 PE=2 SV=1;sp|Q6PBI8|TM177_DANRE Transmembrane protein 177 OS=Danio rerio OX=7955 GN=tmem177 PE=2 SV=1
-2.59088	-1.29642	-2.48519	-1.43194	NaN	NaN	-2.32211	NaN	0.42981	0.928041	0.353268	1.58088	0.486106	0.760906	-0.902475	-0.539055	0.187831	+	0.000251109	0.0136364	-3.90882	-4.86293	4	4	4	16.64	32.487	243060000	0	1	1	1	0	0	1	0	2	3	2	5	2	3	1	1	B3DIG2		si:ch211-125e6.11	tr|B3DIG2|B3DIG2_DANRE Si:ch211-125e6.11 OS=Danio rerio OX=7955 GN=si:ch211-125e6.11 PE=2 SV=1
-5.55268	-5.64105	-5.08705	-5.22853	NaN	NaN	NaN	-5.08484	2.24209	-2.84887	NaN	-5.45423	NaN	-5.5851	NaN	NaN	0.188508		0.113574	0.310992	-1.61716	-1.68789	8	7	7	85.468	9.6789	121000000	0	0	0	0	0	0	0	0	6	3	0	0	0	0	0	0	A9JRG7;A0A0R4IIU9		zgc:172323	tr|A9JRG7|A9JRG7_DANRE Zgc:172323 OS=Danio rerio OX=7955 GN=zgc:172323 PE=1 SV=1;tr|A0A0R4IIU9|A0A0R4IIU9_DANRE Zgc:172323 OS=Danio rerio OX=7955 GN=zgc:172323 PE=1 SV=2		structural molecule activity
-5.82613	-5.41772	NaN	-6.48666	-5.25528	-5.0598	-2.30971	NaN	-5.11984	0.347214	-0.662746	NaN	NaN	-5.2212	NaN	NaN	0.190113		0.281177	0.519869	-1.04164	-1.12093	3	3	3	14.168	57.573	54127000	0	0	0	0	0	0	2	0	0	4	4	0	0	0	0	0	M9MMC5;M9MMF1		ighv2-1;ighv2-2	tr|M9MMC5|M9MMC5_DANRE Immunoglobulin heavy variable 2-1 (Fragment) OS=Danio rerio OX=7955 GN=ighv2-1 PE=4 SV=1;tr|M9MMF1|M9MMF1_DANRE Immunoglobulin heavy variable 2-2 (Fragment) OS=Danio rerio OX=7955 GN=ighv2-2 PE=4 SV=1
-4.90092	-3.02486	-5.07614	-4.85394	NaN	-3.70803	NaN	NaN	-0.812349	NaN	NaN	NaN	-4.56456	NaN	-1.22463	-1.78381	0.215172		0.319719	0.549819	-0.935961	-1.03167	4	4	4	66.877	16.023	28129000	0	1	0	0	0	0	0	0	4	0	0	0	0	0	1	1	A5PM73		si:ch211-165i18.2	tr|A5PM73|A5PM73_DANRE Novel protein similar to vertebrate endonuclease domain containing 1 (ENDOD1) OS=Danio rerio OX=7955 GN=si:ch211-165i18.2 PE=4 SV=1		binding;catalytic activity;cation binding;hydrolase activity;ion binding;metal ion binding;nucleic acid binding
0.869177	-1.853	-4.11073	-1.73663	-1.93614	-3.22889	NaN	-4.14247	0.468607	-1.37727	-1.81786	-1.12012	-1.30109	-1.38559	1.21483	2.62283	0.255507		0.0189738	0.119933	-2.27348	-2.65149	13	13	13	54.486	87.279	271590000	10	3	0	1	2	1	0	0	5	2	1	3	3	2	7	13	X1WHB9		zgc:114181	tr|X1WHB9|X1WHB9_DANRE Zgc:114181 OS=Danio rerio OX=7955 GN=zgc:114181 PE=1 SV=1		catalytic activity;hydrolase activity;metallopeptidase activity;peptidase activity;peptidase activity, acting on L-amino acid peptides
-4.91152	-3.35271	-3.93945	NaN	-4.43594	-4.76304	NaN	-3.12267	NaN	-0.137302	-3.84043	NaN	-1.6791	-2.89829	NaN	NaN	0.259037		0.399686	0.621145	-0.81456	-0.868648	2	2	2	27.508	4.5688	42180000	0	1	0	1	0	0	0	0	0	4	0	1	1	1	0	0	A3KQM5;A0A2R8RXC1		si:dkey-246g23.2	tr|A3KQM5|A3KQM5_DANRE Si:dkey-246g23.2 OS=Danio rerio OX=7955 GN=si:dkey-246g23.2 PE=4 SV=1;tr|A0A2R8RXC1|A0A2R8RXC1_DANRE Si:dkey-246g23.2 OS=Danio rerio OX=7955 GN=si:dkey-246g23.2 PE=4 SV=1
-2.16932	-3.07121	-4.10079	NaN	NaN	-2.38807	-3.60469	NaN	-0.25589	-1.35921	-0.997299	-2.81393	-0.451085	-0.801332	-1.66646	-0.714945	0.261649	+	0.000330168	0.0157647	-2.78603	-4.71737	10	2	0	120.31	27.584	87743000	1	1	0	0	0	2	0	0	1	1	1	0	1	1	0	1	B3DK63;F1R9Q9;F1R3B6;F6NKM9;F6NNU9;F1QBC5;A0A0A0MPS0;A0A0R4IBW4;A0A0A0MPM8;A0A0R4IRX1;A0A0A0MPT9;F6P427;A0A0A0MPR4;E9QI03;F6NI48;F1R020;A0A0R4IU43;A0A0A0MPV2;F1QY94;A0A0R4IW07;X1WC97;E7F9L3		zgc:194906;si:ch211-15j1.1;si:ch211-15j1.3;si:dkey-222h21.1;si:ch211-114l13.3;si:dkey-222h21.10;si:dkey-222h21.2;si:ch211-114l13.4;si:dkey-222h21.6;si:dkey-222h21.8;si:ch211-15j1.4;si:dkey-222h21.7;si:ch211-15j1.5;si:ch211-114l13.1;si:dkey-222h21.11;si:dkey-222h21.5;slc27a1b	tr|B3DK63|B3DK63_DANRE Zgc:194906 OS=Danio rerio OX=7955 GN=zgc:194906 PE=2 SV=1;tr|F1R9Q9|F1R9Q9_DANRE Si:ch211-15j1.1 (Fragment) OS=Danio rerio OX=7955 GN=si:ch211-15j1.1 PE=4 SV=3;tr|F1R3B6|F1R3B6_DANRE Si:ch211-15j1.3 OS=Danio rerio OX=7955 GN=si:ch211		adenyl nucleotide binding;adenyl ribonucleotide binding;ATP binding;binding;catalytic activity;fatty acid ligase activity;fatty acid transporter activity;ligase activity;ligase activity, forming carbon-sulfur bonds;lipid transporter activity;long-chain fatty acid-CoA ligase activity;nucleotide binding;purine nucleotide binding;purine ribonucleoside triphosphate binding;purine ribonucleotide bindi…
-0.9653	-0.425261	0.161293	-3.50564	-0.134494	-2.71715	-0.87772	0.174749	2.07396	0.109528	0.641209	-0.39138	0.113023	0.543415	1.93831	1.88068	0.267984		0.00623184	0.0694704	-1.89978	-3.215	8	8	8	35.618	53.8	471270000	1	2	2	0	1	0	2	2	6	3	1	0	1	2	5	6	E9QCC5	Protein-tyrosine-phosphatase	epm2a	tr|E9QCC5|E9QCC5_DANRE EPM2A glucan phosphatase, laforin (Fragment) OS=Danio rerio OX=7955 GN=epm2a PE=4 SV=1	carbohydrate metabolic process;catabolic process;cellular carbohydrate metabolic process;cellular macromolecule metabolic process;cellular metabolic process;cellular process;cellular protein metabolic process;dephosphorylation;inositol phosphate catabolic process;inositol phosphate dephosphorylation;inositol phosphate metabolic process;macromolecule metabolic process;macromolecule modification;me…	binding;carbohydrate binding;catalytic activity;hydrolase activity;hydrolase activity, acting on ester bonds;inositol or phosphatidylinositol phosphatase activity;pattern binding;phosphatase activity;phosphatidylinositol bisphosphate phosphatase activity;phosphatidylinositol phosphate 5-phosphatase activity;phosphatidylinositol-4,5-bisphosphate 5-phosphatase activity;phosphoprotein phosphatase ac…
NaN	-7.34382	NaN	NaN	-6.91101	NaN	NaN	NaN	-6.51863	-6.70009	-6.60542	-7.27487	-6.30776	1.34508	NaN	NaN	0.290417		0.975245	0.985191	0.0351227	0.03159	2	2	2	13.219	126.34	44491000	0	0	0	0	0	0	0	0	0	0	0	0	0	2	0	0	M9MME7		ighv4-3	tr|M9MME7|M9MME7_DANRE Immunoglobulin heavy variable 4-3 (Fragment) OS=Danio rerio OX=7955 GN=ighv4-3 PE=4 SV=1
-5.66902	NaN	-5.09327	-4.88498	-5.06002	NaN	NaN	-5.04088	-3.39655	-3.80714	-4.33618	-5.00999	NaN	NaN	-2.03547	-1.85831	0.29888		0.045746	0.190243	-1.19707	-2.19241	4	2	2	54.076	5.86	16935000	0	0	0	0	0	0	0	0	1	1	1	1	0	0	2	1	E7F2G0		camk2a	tr|E7F2G0|E7F2G0_DANRE Calcium/calmodulin-dependent protein kinase II alpha OS=Danio rerio OX=7955 GN=camk2a PE=1 SV=2	anatomical structure morphogenesis;cellular macromolecule metabolic process;cellular metabolic process;cellular process;cellular protein metabolic process;developmental process;heart jogging;macromolecule metabolic process;macromolecule modification;metabolic process;phosphate-containing compound metabolic process;phosphorus metabolic process;phosphorylation;primary metabolic process;protein auto…	adenyl nucleotide binding;adenyl ribonucleotide binding;ATP binding;binding;calmodulin-dependent protein kinase activity;catalytic activity;kinase activity;nucleotide binding;phosphotransferase activity, alcohol group as acceptor;protein kinase activity;protein serine/threonine kinase activity;purine nucleotide binding;purine ribonucleoside triphosphate binding;purine ribonucleotide binding;ribon…
-2.32555	0.752129	-0.885279	-0.925205	-0.975297	-1.67141	2.07275	0.674191	0.95332	1.00977	0.879053	2.95015	1.55993	1.34542	1.80499	0.127018	0.299543		0.0106987	0.0926766	-1.73916	-2.94273	14	8	7	19.166	177.46	675070000	0	2	2	1	2	0	8	4	3	2	3	9	6	7	7	2	E7FG54		LOC100537244	tr|E7FG54|E7FG54_DANRE Myosin regulatory light chain 2a OS=Danio rerio OX=7955 GN=myl2a PE=1 SV=1		binding;calcium ion binding;cation binding;ion binding;metal ion binding
NaN	-4.66327	-5.04321	-1.90102	NaN	NaN	-4.52802	-1.4516	0.0697765	NaN	-2.87588	-5.02731	-1.7684	-1.70712	-0.679424	-0.506004	0.300927		0.059292	0.213324	-1.81757	-2.05263	3	3	3	56.919	3.8495	67225000	0	0	0	1	0	0	0	1	2	0	0	0	1	1	2	2	A0A0R4ISJ6			tr|A0A0R4ISJ6|A0A0R4ISJ6_DANRE Cytochrome P450, family 2, subfamily AA, polypeptide 11 OS=Danio rerio OX=7955 GN=cyp2aa11 PE=1 SV=1
-1.17409	-3.09749	-3.74423	-2.62084	-3.34078	-3.9613	NaN	-1.85304	3.74986	2.54411	-6.48293	-4.00361	-1.67795	1.18716	-1.71758	-2.40241	0.302085		0.151179	0.36434	-1.92813	-1.51836	11	11	11	39.653	82.274	526410000	1	0	0	0	0	0	0	1	10	8	0	0	0	2	0	0	A0A140LGF7			tr|A0A140LGF7|A0A140LGF7_DANRE Si:dkey-1k23.3 OS=Danio rerio OX=7955 GN=si:dkey-1k23.3 PE=1 SV=1
-3.7952	-3.78743	NaN	NaN	NaN	-3.07618	-3.66875	-3.5092	-1.22439	-2.48533	-3.05399	-2.97936	-1.39272	-1.32291	-1.43553	-1.57654	0.322303	+	0.000121778	0.00864516	-2.30027	-5.2548	21	2	0	134.98	6.8834	52209000	0	0	0	0	0	0	0	0	1	1	1	1	1	1	2	1	A0A0R4IAU1;A0A0R4IFZ3;A0A0R4IIK6;A0A0R4IG92;A0A0R4IT94;A0A2R8QNE8;A0A2R8RTB9			tr|A0A0R4IAU1|A0A0R4IAU1_DANRE Si:ch211-76m11.8 OS=Danio rerio OX=7955 GN=si:ch211-76m11.8 PE=4 SV=1;tr|A0A0R4IFZ3|A0A0R4IFZ3_DANRE Si:ch211-76m11.8 OS=Danio rerio OX=7955 GN=si:ch211-76m11.8 PE=4 SV=1;tr|A0A0R4IIK6|A0A0R4IIK6_DANRE Si:dkey-250k10.1 OS=Dan
NaN	NaN	-6.44139	NaN	NaN	NaN	NaN	NaN	-3.36606	-3.6466	-5.84826	NaN	-6.07946	NaN	-5.17484	NaN	0.32571		0.428261	0.64619	-0.427322	-0.815828	2	2	2	33.208	4.4576	9871100	0	0	0	0	0	0	0	0	1	1	0	1	0	0	0	0	A0A0R4IGU0			tr|A0A0R4IGU0|A0A0R4IGU0_DANRE Calponin OS=Danio rerio OX=7955 GN=cnn1b PE=1 SV=1
-6.16026	-1.78334	-0.638273	-0.551199	-0.199468	-1.77992	-0.223436	-0.315397	0.477192	0.254818	0.790335	-0.969606	0.305606	-0.284184	0.499081	0.217249	0.325849		0.0453109	0.188941	-1.61772	-2.19751	7	5	4	20.471	22.9	286250000	0	2	3	2	3	1	3	2	3	4	5	3	4	3	3	2	Q6IQ92;A0A2R8PWM9		tnni1al	tr|Q6IQ92|Q6IQ92_DANRE Troponin 1 OS=Danio rerio OX=7955 GN=tnni4b.2 PE=1 SV=1;tr|A0A2R8PWM9|A0A2R8PWM9_DANRE Troponin I4b, tandem duplicate 2 OS=Danio rerio OX=7955 GN=tnni4b.2 PE=1 SV=1
-3.70749	-2.26695	-3.31928	-3.70634	-3.18531	-2.69655	-1.2687	-3.28806	1.32444	-2.82567	-1.94633	-3.08451	-0.486999	-2.47022	-1.31569	-0.0735016	0.336802		0.0228525	0.13327	-1.57003	-2.55594	8	8	8	38.305	49.462	118790000	1	2	0	0	1	1	2	0	10	0	1	0	2	0	1	4	Q08BC5		hsd17b7	tr|Q08BC5|Q08BC5_DANRE Hydroxysteroid (17-beta) dehydrogenase 7 OS=Danio rerio OX=7955 GN=hsd17b7 PE=2 SV=1		catalytic activity;oxidoreductase activity
NaN	-1.63457	-4.71077	-5.05322	-2.62805	-6.6859	-6.51241	NaN	-2.84927	-2.09475	-0.963749	NaN	NaN	-5.97981	NaN	NaN	0.337839		0.584738	0.76156	-0.514292	-0.559385	4	4	4	31.209	15.863	35777000	0	4	0	0	1	0	0	0	1	3	4	0	0	0	0	0	A0A2R8QL10;Q5VSD0;A0A2R8QHP8;A0A0R4IU85		stxbp6l	tr|A0A2R8QL10|A0A2R8QL10_DANRE Syntaxin-binding protein 6 (amisyn),-like OS=Danio rerio OX=7955 GN=stxbp6l PE=1 SV=1;tr|Q5VSD0|Q5VSD0_DANRE Syntaxin-binding protein 6 (amisyn),-like OS=Danio rerio OX=7955 GN=stxbp6l PE=1 SV=1;tr|A0A2R8QHP8|A0A2R8QHP8_DANRE	cellular localization;cellular macromolecule localization;cellular process;cellular protein complex localization;cellular protein localization;establishment of localization;establishment of localization in cell;exocyst localization;exocytosis;Golgi to plasma membrane transport;Golgi vesicle transport;intracellular transport;localization;macromolecule localization;post-Golgi vesicle-mediated trans…	binding;enzyme binding;GTPase binding;GTP-Rho binding;lipid binding;phosphatidylinositol binding;phosphatidylinositol-4,5-bisphosphate binding;phospholipid binding;protein binding;Ras GTPase binding;Rho GTPase binding;small GTPase binding
-4.80274	0.242014	0.552496	0.454317	-0.21679	-0.780331	1.4467	-0.348867	1.65893	0.734346	1.33278	2.12482	1.15634	0.223763	1.484	0.319891	0.338914		0.044749	0.188282	-1.56101	-2.20417	21	21	21	131.51	92.127	624740000	0	7	6	7	4	4	10	5	13	8	9	14	9	7	10	4	F1Q545;A5WWB7		mybpc1	tr|F1Q545|F1Q545_DANRE Myosin-binding protein C1 OS=Danio rerio OX=7955 GN=mybpc1 PE=1 SV=3;tr|A5WWB7|A5WWB7_DANRE Myosin-binding protein C1 OS=Danio rerio OX=7955 GN=mybpc1 PE=1 SV=1	anatomical structure development;cell development;cellular developmental process;cellular process;developmental process;muscle cell development;muscle fiber development;skeletal muscle fiber development;striated muscle cell development
-3.24612	-2.89805	-1.09627	-2.40799	-1.32951	-3.43906	-1.06561	-1.95588	0.645258	-0.943256	-2.17377	NaN	-0.963372	-0.530897	-0.300728	-0.0864849	0.339641		0.266153	0.500606	-0.910341	-1.15822	4	4	4	20.444	9.3375	161180000	0	0	2	0	1	0	2	0	4	2	0	0	1	1	1	3	E9QGJ0		si:dkey-71d15.2	tr|E9QGJ0|E9QGJ0_DANRE Si:dkey-71d15.2 OS=Danio rerio OX=7955 GN=si:dkey-71d15.2 PE=4 SV=2
2.22216	0.686441	1.62402	-3.07905	1.64059	2.23747	1.72459	2.1519	3.69251	2.36114	2.42472	1.73767	3.07214	2.31078	3.67729	2.15034	0.346924		0.0413005	0.18116	-1.52731	-2.24682	27	6	6	54.578	81.004	1613300000	7	3	7	0	8	8	6	7	14	5	9	7	12	8	9	7	F1R293;A0A2R8QND3	Adenylosuccinate lyase	adsl	tr|F1R293|F1R293_DANRE Adenylosuccinate lyase OS=Danio rerio OX=7955 GN=adsl PE=1 SV=1;tr|A0A2R8QND3|A0A2R8QND3_DANRE Adenylosuccinate lyase OS=Danio rerio OX=7955 GN=adsl PE=1 SV=1	AMP biosynthetic process;AMP metabolic process;biosynthetic process;cellular biosynthetic process;cellular metabolic process;cellular nitrogen compound biosynthetic process;cellular nitrogen compound metabolic process;cellular process;'de novo' AMP biosynthetic process;'de novo' IMP biosynthetic process;heterocycle biosynthetic process;heterocycle metabolic process;IMP biosynthetic process;IMP me…	(S)-2-(5-amino-1-(5-phospho-D-ribosyl)imidazole-4-carboxamido)succinate AMP-lyase (fumarate-forming) activity;amidine-lyase activity;carbon-nitrogen lyase activity;catalytic activity;lyase activity;N6-(1,2-dicarboxyethyl)AMP AMP-lyase (fumarate-forming) activity
-4.65288	-1.61103	0.00869179	-1.05987	-0.25339	-3.12083	0.674225	-0.153997	0.395489	0.62475	0.731607	-0.650101	0.306186	0.389326	0.0987606	-0.0954838	0.354485		0.0386946	0.175768	-1.4962	-2.28133	4	4	4	30.564	57.487	304710000	0	1	2	1	1	0	4	3	3	4	4	2	3	3	3	2	B0S658		si:dkeyp-68b7.10	tr|B0S658|B0S658_DANRE Si:dkeyp-68b7.10 OS=Danio rerio OX=7955 GN=si:dkeyp-68b7.10 PE=4 SV=1
0.314493	NaN	-1.67531	-0.900726	-1.7155	-1.50487	-1.69273	-9.47394	-0.380068	NaN	-2.57519	NaN	NaN	NaN	-0.0283623	-0.557983	0.355281		0.704138	0.843811	0.589109	0.387604	4	4	4	29.885	5.1625	140810000	5	0	4	5	4	4	5	0	5	0	4	0	0	0	5	5	R4GEZ2;R4GDT8		si:ch211-132g1.3	tr|R4GEZ2|R4GEZ2_DANRE Si:ch211-132g1.3 OS=Danio rerio OX=7955 GN=si:ch211-132g1.3 PE=1 SV=1;tr|R4GDT8|R4GDT8_DANRE Si:ch211-132g1.3 OS=Danio rerio OX=7955 GN=si:ch211-132g1.3 PE=1 SV=3		receptor activity
-1.56661	-1.17796	-0.806309	-2.87759	0.399585	-2.50826	-1.03807	-1.58027	1.7604	-0.751949	-0.858816	-0.519491	0.163913	-0.993351	1.2125	0.638714	0.359503		0.0122191	0.0968	-1.47593	-2.87551	4	4	4	15.348	15.637	322500000	0	1	2	0	4	1	2	1	5	2	1	2	2	2	3	2	F1QXQ9;F6P1Y9;A0A2R8QNU6		acot13	tr|F1QXQ9|F1QXQ9_DANRE Acyl-CoA thioesterase 13 OS=Danio rerio OX=7955 GN=acot13 PE=1 SV=1;tr|F6P1Y9|F6P1Y9_DANRE Acyl-CoA thioesterase 13 OS=Danio rerio OX=7955 GN=acot13 PE=1 SV=1;tr|A0A2R8QNU6|A0A2R8QNU6_DANRE Acyl-CoA thioesterase 13 OS=Danio rerio OX=
-2.4626	-3.42801	-4.05131	-1.16032	-1.29545	-2.16913	NaN	-3.79797	-2.12141	-1.43158	0.636333	-1.1231	0.617194	-0.558437	-3.17387	-2.10902	0.362096		0.0229002	0.132585	-1.86505	-2.55487	7	7	7	25.276	34.065	156510000	0	0	0	3	3	0	0	0	1	1	5	4	4	3	0	1	Q503Y4	Ovarian cancer-associated gene 2 protein homolog	ovca2	sp|Q503Y4|OVCA2_DANRE Esterase OVCA2 OS=Danio rerio OX=7955 GN=ovca2 PE=2 SV=1
-3.21336	1.65534	1.64441	2.15606	2.16211	-0.062151	2.32852	1.22462	2.55766	2.86293	2.79312	1.89063	2.52412	2.5039	2.40012	1.75099	0.372809		0.0526755	0.204589	-1.42349	-2.11673	7	7	1	26.832	117.35	1358900000	0	4	3	8	8	2	6	4	7	7	8	5	9	8	6	5	A0A0R4I9L4;A0A0R4IUG4;A0A0R4IYS0;A0A0R4IH19;A0A0R4IYQ0;A0A0R4INJ9;Q5RIF5		tnnt2e	tr|A0A0R4I9L4|A0A0R4I9L4_DANRE Troponin T2e, cardiac (Fragment) OS=Danio rerio OX=7955 GN=tnnt2e PE=1 SV=1;tr|A0A0R4IUG4|A0A0R4IUG4_DANRE Troponin T2e, cardiac OS=Danio rerio OX=7955 GN=tnnt2e PE=1 SV=2;tr|A0A0R4IYS0|A0A0R4IYS0_DANRE Troponin T2e, cardiac	biological regulation;regulation of biological process;regulation of multicellular organismal process;regulation of muscle contraction;regulation of muscle system process;regulation of system process
-3.41295	-3.81326	NaN	NaN	NaN	NaN	-3.61677	NaN	0.512676	-1.96266	-2.74652	NaN	-3.44228	NaN	-3.56898	NaN	0.386149		0.27664	0.514087	-0.961868	-1.13203	6	6	6	27.089	20.164	53631000	0	0	0	0	0	0	0	0	5	5	0	0	0	0	0	0	F1RA03		LOC101882408	tr|F1RA03|F1RA03_DANRE Vimentin-related 1 OS=Danio rerio OX=7955 GN=vimr1 PE=1 SV=2		structural molecule activity
-2.17119	-2.41042	-2.32116	-1.23228	-2.50097	-1.03902	-3.31119	-3.79765	-0.451382	NaN	NaN	NaN	NaN	NaN	-1.22688	-1.30729	0.391531		0.118113	0.318181	1.52941	1.66505	33	2	2	172.15	36.479	56713000	1	1	1	2	1	1	0	0	1	0	0	0	0	0	1	1	A0A0R4IC31;A0A2R8QBS2;F2Z4T4		akap12b	tr|A0A0R4IC31|A0A0R4IC31_DANRE A kinase (PRKA) anchor protein 12b OS=Danio rerio OX=7955 GN=akap12b PE=1 SV=1;tr|A0A2R8QBS2|A0A2R8QBS2_DANRE A kinase (PRKA) anchor protein 12b OS=Danio rerio OX=7955 GN=akap12b PE=1 SV=1;tr|F2Z4T4|F2Z4T4_DANRE A kinase (PRK	anatomical structure morphogenesis;biological regulation;bleb assembly;cell morphogenesis;cell projection assembly;cell projection organization;cellular component assembly;cellular component assembly at cellular level;cellular component morphogenesis;cellular component organization;cellular component organization at cellular level;cellular component organization or biogenesis;cellular component o…
-2.77599	1.55924	1.59319	-1.8935	1.75459	1.13455	1.55118	2.11943	3.26038	0.85947	1.3734	1.55105	0.699643	1.51995	2.74383	3.62458	0.399509		0.106289	0.299936	-1.3237	-1.72627	14	14	14	46.659	57.948	1280300000	0	8	9	0	7	6	6	8	8	6	7	6	4	8	6	10	A0A2R8Q4D3;F1R7X5;A0A2R8Q7E9	Succinyl-CoA ligase subunit beta	suclg2	tr|A0A2R8Q4D3|A0A2R8Q4D3_DANRE Succinate--CoA ligase [GDP-forming] subunit beta, mitochondrial OS=Danio rerio OX=7955 GN=SUCLG2 PE=3 SV=1;tr|F1R7X5|F1R7X5_DANRE Succinate--CoA ligase [GDP-forming] subunit beta, mitochondrial OS=Danio rerio OX=7955 GN=suclg		adenyl nucleotide binding;adenyl ribonucleotide binding;ATP binding;binding;catalytic activity;ligase activity;nucleotide binding;purine nucleotide binding;purine ribonucleoside triphosphate binding;purine ribonucleotide binding;ribonucleotide binding
1.31237	1.12625	1.21914	1.02076	1.14691	0.80191	1.18282	1.19108	2.74273	2.91687	2.10084	2.30194	2.34709	1.63594	2.68871	2.82762	0.400517	+	1.18592e-06	0	-1.32006	-8.0993	13	13	13	33.929	61.507	1221500000	7	5	5	3	5	3	6	6	13	14	10	11	5	6	12	15	Q6DHI5	NAD-dependent protein deacylase sirtuin-5, mitochondrial	sirt5	sp|Q6DHI5|SIR5_DANRE NAD-dependent protein deacylase sirtuin-5, mitochondrial OS=Danio rerio OX=7955 GN=sirt5 PE=1 SV=1		binding;cation binding;coenzyme binding;cofactor binding;ion binding;metal ion binding;NAD binding;NAD+ binding;nucleotide binding;transition metal ion binding;zinc ion binding
1.30015	0.870268	0.71817	0.975622	1.22166	1.29731	1.05311	0.991781	3.41435	1.76924	1.91289	1.28004	2.50382	1.78838	3.20852	2.99412	0.404606	+	0.000449981	0.0185763	-1.30541	-4.55431	25	25	3	122.59	187	1220800000	8	6	3	4	3	5	3	4	25	7	8	4	10	12	19	16	A0A0R4IK57;A0A0R4I9I6			tr|A0A0R4IK57|A0A0R4IK57_DANRE Si:ch211-205a14.1 OS=Danio rerio OX=7955 GN=si:ch211-205a14.1 PE=4 SV=1;tr|A0A0R4I9I6|A0A0R4I9I6_DANRE Si:ch211-205a14.1 OS=Danio rerio OX=7955 GN=si:ch211-205a14.1 PE=4 SV=2
-4.06745	-6.52033	-6.59589	-3.12628	-5.16117	-3.97688	-4.02401	NaN	-0.408468	-3.14336	-4.61467	-4.38572	-2.84916	-6.99334	-3.16549	-2.33632	0.407635		0.123175	0.324399	-1.3299	-1.64046	7	6	6	56.907	6.9066	36742000	0	0	0	1	0	0	0	0	4	1	0	0	2	0	0	1	E7FCW1		LOC100329690	tr|E7FCW1|E7FCW1_DANRE Wu:fk65c09 OS=Danio rerio OX=7955 GN=wu:fk65c09 PE=1 SV=2		structural molecule activity
3.0085	3.56569	3.19806	3.47062	2.41113	3.06513	4.61548	3.20506	6.42731	3.26101	2.47211	4.90351	4.66431	3.19102	5.59904	6.35163	0.408588		0.0417158	0.181522	-1.29128	-2.24151	31	31	15	49.994	241.28	7913800000	10	11	9	11	7	7	18	10	42	11	6	24	21	10	24	32	Q6DHB6		krt17	tr|Q6DHB6|Q6DHB6_DANRE Keratin 91 OS=Danio rerio OX=7955 GN=krt91 PE=1 SV=1		structural molecule activity
-1.75699	-1.44524	-2.84877	-2.2309	-2.16313	-3.03325	-1.85917	-2.65606	-0.351824	-1.80001	-1.93632	-0.386213	-0.528737	-2.2514	-0.018837	-0.447556	0.410633	+	0.00355223	0.0500529	-1.28408	-3.49758	6	6	6	41.467	9.8007	139240000	4	1	1	1	0	0	2	1	5	0	1	3	4	1	3	4	B3DJ73;A0A286Y9C9;A8E7I1		nt5c1aa	tr|B3DJ73|B3DJ73_DANRE 5-nucleotidase, cytosolic IAa OS=Danio rerio OX=7955 GN=nt5c1aa PE=2 SV=1;tr|A0A286Y9C9|A0A286Y9C9_DANRE 5-nucleotidase, cytosolic IAa OS=Danio rerio OX=7955 GN=nt5c1aa PE=4 SV=1;tr|A8E7I1|A8E7I1_DANRE 5-nucleotidase, cytosolic IA	cellular metabolic process;cellular nitrogen compound metabolic process;cellular process;metabolic process;nitrogen compound metabolic process;nucleobase-containing compound metabolic process;nucleobase-containing small molecule metabolic process;nucleoside phosphate metabolic process;nucleotide metabolic process;primary metabolic process;small molecule metabolic process	5'-nucleotidase activity;binding;catalytic activity;cation binding;hydrolase activity;hydrolase activity, acting on ester bonds;ion binding;magnesium ion binding;metal ion binding;nucleotidase activity;nucleotide binding;phosphatase activity;phosphoric ester hydrolase activity
-3.25508	-1.89312	-0.69379	-2.53086	-0.336556	-2.62862	-0.0697861	-1.57259	0.742634	-0.188969	-0.487352	-0.671988	-0.781888	-0.857838	-0.886616	0.373322	0.412449		0.0156947	0.107945	-1.27771	-2.74838	22	3	3	62.619	27.568	246620000	1	2	0	1	1	1	5	1	8	3	2	2	3	1	3	3	F1Q9G9			tr|F1Q9G9|F1Q9G9_DANRE Zgc:66156 OS=Danio rerio OX=7955 GN=zgc:66156 PE=1 SV=3		adenyl nucleotide binding;adenyl ribonucleotide binding;ATP binding;binding;catalytic activity;hydrolase activity;hydrolase activity, acting on acid anhydrides;hydrolase activity, acting on acid anhydrides, in phosphorus-containing anhydrides;motor activity;nucleoside-triphosphatase activity;nucleotide binding;purine nucleotide binding;purine ribonucleoside triphosphate binding;purine ribonucleot…
-0.401987	0.373667	0.90489	1.09654	1.82123	0.0644035	1.70454	1.2028	NaN	2.25878	2.19018	2.48155	1.26484	2.31149	NaN	NaN	0.418817		0.285413	0.52288	1.56889	1.11069	32	2	2	88.54	10.666	973970000	0	1	1	1	1	1	2	1	0	2	3	2	1	2	0	0	A0A2R8RUV2			tr|A0A2R8RUV2|A0A2R8RUV2_DANRE Uncharacterized protein OS=Danio rerio OX=7955 GN=cpt1ab PE=3 SV=1
-1.40961	-2.43166	-1.45158	NaN	NaN	-2.10581	-1.86591	-0.970001	-0.565798	-1.03848	-0.480728	-0.0456715	0.229835	-0.413052	-0.737337	-0.558954	0.419142	+	0.00228442	0.0411034	-1.97561	-3.72014	10	10	10	82.016	41.531	184110000	1	0	1	0	0	1	3	3	2	1	3	3	3	6	1	2	A0A0R4IGL5			tr|A0A0R4IGL5|A0A0R4IGL5_DANRE Si:ch1073-82l19.1 OS=Danio rerio OX=7955 GN=si:ch1073-82l19.1 PE=4 SV=1
-2.6613	-2.19219	-1.90062	-2.33008	-2.55005	NaN	-1.57412	-1.18233	-0.906652	-0.245571	-0.871981	-0.297075	-0.727519	-1.27108	-1.4735	-0.882118	0.428874	+	0.00333651	0.0472865	-1.61743	-3.52911	2	2	2	25.441	21.255	161180000	0	1	1	0	0	0	0	1	0	3	1	1	1	2	0	1	Q6NUY0	Adenylate kinase 4, mitochondrial	ak4	tr|Q6NUY0|Q6NUY0_DANRE Adenylate kinase 4, mitochondrial OS=Danio rerio OX=7955 GN=ak4 PE=1 SV=1	ADP biosynthetic process;ADP metabolic process;AMP metabolic process;ATP metabolic process;biosynthetic process;cellular biosynthetic process;cellular metabolic process;cellular nitrogen compound biosynthetic process;cellular nitrogen compound metabolic process;cellular process;GTP metabolic process;heterocycle biosynthetic process;heterocycle metabolic process;metabolic process;nitrogen compound…	adenyl nucleotide binding;adenyl ribonucleotide binding;adenylate kinase activity;ATP binding;binding;catalytic activity;GTP binding;guanyl nucleotide binding;guanyl ribonucleotide binding;kinase activity;nucleobase-containing compound kinase activity;nucleoside diphosphate kinase activity;nucleoside triphosphate adenylate kinase activity;nucleotide binding;nucleotide kinase activity;phosphotrans…
-3.99362	-3.55453	-4.83288	-3.83127	-5.32493	-3.80489	-2.06433	-5.5493	-1.17282	-4.46432	-4.20439	-2.69953	-2.20034	-4.68087	-1.99888	-1.79136	0.429907		0.0702033	0.234597	-1.2179	-1.96006	11	11	11	206.89	13.408	43436000	1	2	0	0	0	0	2	0	5	0	0	4	3	0	2	6	A0A286YAI4;A0A0R4IAS2			tr|A0A286YAI4|A0A286YAI4_DANRE Periplakin OS=Danio rerio OX=7955 GN=ppl PE=1 SV=2;tr|A0A0R4IAS2|A0A0R4IAS2_DANRE Periplakin OS=Danio rerio OX=7955 GN=ppl PE=1 SV=1
-1.86798	0.867048	1.27899	1.89334	2.22136	1.06718	2.3233	1.01014	2.62466	2.3797	2.71371	1.1371	2.72836	2.16721	2.66816	2.0873	0.431041		0.0307326	0.153646	-1.2141	-2.40231	7	7	5	22.611	37.332	1351500000	1	4	5	7	9	5	6	4	7	6	8	5	7	6	6	7	Q0P3Z4;A0A2R8QEN7		tnni1c	tr|Q0P3Z4|Q0P3Z4_DANRE Troponin I, skeletal, slow c OS=Danio rerio OX=7955 GN=tnni1c PE=1 SV=1;tr|A0A2R8QEN7|A0A2R8QEN7_DANRE Troponin I, skeletal, slow c OS=Danio rerio OX=7955 GN=tnni1c PE=1 SV=1
NaN	NaN	-4.46518	-5.25941	NaN	-4.28746	-4.46183	-5.08447	NaN	-3.73754	-3.29829	-3.87753	NaN	-3.02298	-3.59053	NaN	0.43338		0.168395	0.39059	-0.712142	-1.45254	2	2	2	29.341	2.3528	16249000	0	0	0	1	0	0	1	0	1	1	1	1	1	1	1	0	A0A0R4IFB7;A0A0R4IKU1			tr|A0A0R4IFB7|A0A0R4IFB7_DANRE Si:ch211-126j24.1 (Fragment) OS=Danio rerio OX=7955 GN=si:ch211-126j24.1 PE=4 SV=1;tr|A0A0R4IKU1|A0A0R4IKU1_DANRE Si:ch211-126j24.1 OS=Danio rerio OX=7955 GN=si:ch211-126j24.1 PE=4 SV=1
-4.47592	1.49382	2.39649	2.25595	2.17043	0.704388	2.21652	1.09015	2.51499	2.15647	2.57954	1.27355	2.19153	2.33125	2.22242	2.16831	0.435794		0.166869	0.389195	-1.19828	-1.45814	27	27	27	142.41	189.32	1344000000	0	13	20	19	23	5	19	5	17	21	23	13	19	20	17	16	E7EZ79;A0A1L1QZU5		mybpc3	tr|E7EZ79|E7EZ79_DANRE Myosin-binding protein C3 OS=Danio rerio OX=7955 GN=mybpc3 PE=1 SV=2;tr|A0A1L1QZU5|A0A1L1QZU5_DANRE Myosin-binding protein C3 OS=Danio rerio OX=7955 GN=mybpc3 PE=1 SV=1
-4.10747	-2.97258	-3.84559	-3.76038	-4.19559	NaN	-3.69373	-3.43234	-1.01852	-3.09473	-3.66773	-3.40844	-2.39974	-2.91667	-1.66848	-1.98503	0.436644	+	0.00323565	0.0464044	-1.28443	-3.54457	22	5	4	123	10.114	46051000	0	1	0	0	0	0	1	1	6	1	1	1	1	1	2	1	A0A0R4IHC4;A0A0R4IR68			tr|A0A0R4IHC4|A0A0R4IHC4_DANRE Si:ch211-76m11.3 (Fragment) OS=Danio rerio OX=7955 GN=si:ch211-76m11.3 PE=4 SV=1;tr|A0A0R4IR68|A0A0R4IR68_DANRE Si:ch211-76m11.3 OS=Danio rerio OX=7955 GN=si:ch211-76m11.3 PE=4 SV=2
NaN	-3.12712	NaN	NaN	-3.24557	-3.44078	-1.90726	NaN	-0.457811	-3.08525	-3.0692	-3.17573	NaN	NaN	-0.470551	-0.370552	0.447927		0.0957978	0.282233	-1.4209	-1.78583	4	4	4	38.125	6.8699	72742000	0	0	0	0	1	0	2	0	3	0	0	0	0	1	1	2	F6NQZ7;B3DHE6		nudt19	tr|F6NQZ7|F6NQZ7_DANRE Nudix (nucleoside diphosphate-linked moiety X)-type motif 19 OS=Danio rerio OX=7955 GN=nudt19 PE=4 SV=1;tr|B3DHE6|B3DHE6_DANRE LOC794545 protein OS=Danio rerio OX=7955 GN=nudt19 PE=2 SV=1		catalytic activity;hydrolase activity
-2.63279	-2.24091	-1.94667	-2.32881	-1.52645	-2.59233	-1.9869	-3.83232	-0.393469	-1.76822	-1.19833	-1.07026	-0.908811	-1.95652	-0.907988	-1.66505	0.449903	+	0.0020978	0.0389928	-1.15232	-3.76323	5	5	5	59.033	32.383	109310000	1	3	1	3	3	2	3	2	4	2	2	2	2	2	2	3	Q6DGE4		tyrp1b	tr|Q6DGE4|Q6DGE4_DANRE Tyrosinase-related protein 1b OS=Danio rerio OX=7955 GN=tyrp1b PE=1 SV=1	biosynthetic process;cellular biosynthetic process;cellular component organization;cellular component organization at cellular level;cellular component organization or biogenesis;cellular component organization or biogenesis at cellular level;cellular metabolic process;cellular process;melanin biosynthetic process;melanin metabolic process;melanosome organization;metabolic process;organelle organ…	binding;catalytic activity;cation binding;copper ion binding;ion binding;metal ion binding;monooxygenase activity;oxidoreductase activity;oxidoreductase activity, acting on paired donors, with incorporation or reduction of molecular oxygen;oxidoreductase activity, acting on paired donors, with incorporation or reduction of molecular oxygen, another compound as one donor, and incorporation of one …
-5.21699	-3.97283	-2.17463	-3.06259	-2.21998	-4.36281	-1.80767	-1.33873	0.265213	-1.17452	-1.11285	-4.42819	-1.39556	-3.61733	-0.453505	-3.0257	0.450087		0.149709	0.362133	-1.15172	-1.52427	10	9	9	156.81	18.067	105770000	0	0	1	1	1	0	3	2	8	4	3	0	3	0	6	0	X1WD78		igfn1.2	tr|X1WD78|X1WD78_DANRE Immunoglobulin-like and fibronectin type III domain-containing 1, tandem duplicate 2 OS=Danio rerio OX=7955 GN=igfn1.2 PE=4 SV=1
-1.9403	-1.12837	-1.43195	-1.21924	-0.513728	-1.37729	-1.36345	-1.46774	0.433838	-0.592684	-0.612396	-0.256403	-1.18237	0.343994	0.0129471	0.590385	0.451431	+	0.000576518	0.0220606	-1.14742	-4.42491	5	5	5	42.523	22.682	246620000	1	3	1	2	2	1	1	1	4	4	2	3	3	5	4	4	F1QR61		zgc:153372	tr|F1QR61|F1QR61_DANRE Zgc:153372 OS=Danio rerio OX=7955 GN=zgc:153372 PE=1 SV=2	cellular metabolic process;cellular process;metabolic process;methylation;one-carbon metabolic process;small molecule metabolic process	arsenite methyltransferase activity;catalytic activity;methyltransferase activity;S-adenosylmethionine-dependent methyltransferase activity;transferase activity;transferase activity, transferring one-carbon groups
-1.09389	-0.00344658	-1.70105	-3.89214	-1.63537	-0.775484	-0.48793	-1.63863	0.358984	-0.0648155	-1.28481	0.163971	0.969398	-0.414764	0.40276	-2.22672	0.453291		0.0583556	0.211545	-1.14149	-2.06129	7	7	7	16.204	9.4246	265400000	3	5	2	0	1	3	3	0	4	3	2	5	7	3	4	0	F1REN5		fam213ab	tr|F1REN5|F1REN5_DANRE Selenoprotein U1b OS=Danio rerio OX=7955 GN=selenou1b PE=1 SV=1
-4.54125	-4.4413	NaN	-4.70414	-3.88265	-3.58515	-3.28815	-4.42236	-2.94848	NaN	-2.64709	-2.41038	-3.15652	-3.82904	-3.05407	NaN	0.46138		0.151391	0.364704	-0.862258	-1.51751	2	2	2	46.008	4.7902	23449000	0	0	0	0	0	1	1	0	0	0	1	1	0	0	1	0	F6NL91		omd	tr|F6NL91|F6NL91_DANRE Osteomodulin OS=Danio rerio OX=7955 GN=omd PE=4 SV=1
0.974808	0.675673	-4.90526	1.89365	NaN	NaN	NaN	NaN	NaN	0.369989	1.63569	1.75238	-0.147382	0.513714	0.239799	0.97772	0.465414		0.0374535	0.172297	-3.1755	-2.29855	7	7	7	36.806	32.156	432580000	5	3	0	6	0	0	0	0	0	6	6	7	1	3	2	3	A0A140LG91			tr|A0A140LG91|A0A140LG91_DANRE Si:ch211-213a13.1 OS=Danio rerio OX=7955 GN=si:ch211-213a13.1 PE=1 SV=1
-0.962019	-1.25677	-1.98175	-0.897263	-0.649543	-1.41256	-1.81849	-1.01596	-0.14736	-0.633636	-0.354088	0.569147	-0.0133028	-0.0978165	-1.01089	0.517794	0.46554	+	0.000597287	0.0221765	-1.10302	-4.40651	7	7	7	39.196	18.706	243350000	2	1	2	2	3	2	0	1	4	3	5	3	5	4	2	4	A4FUL9		zgc:136564	tr|A4FUL9|A4FUL9_DANRE Queuosine salvage protein OS=Danio rerio OX=7955 GN=zgc:136564 PE=1 SV=1
0.797096	2.63796	3.56588	3.42068	3.57181	1.94345	3.5092	2.82583	4.83398	3.71623	4.15945	3.67246	3.86679	3.35069	3.93694	3.5542	0.465755		0.0124648	0.097754	-1.10236	-2.86542	27	17	0	32.589	180.15	4374500000	2	3	12	9	11	3	11	10	19	12	15	10	14	11	10	8	Q6IQD7		tpm2	tr|Q6IQD7|Q6IQD7_DANRE Tropomyosin 2 (beta) OS=Danio rerio OX=7955 GN=tpm2 PE=1 SV=1
4.51969	7.28187	8.24735	8.80886	8.91211	7.16271	8.72915	7.85282	9.27192	8.87275	9.09857	7.84582	8.81801	8.76155	9.02703	8.5705	0.468478		0.0598781	0.213994	-1.09395	-2.04728	18	18	13	18.939	323.31	136630000000	16	31	45	51	49	29	45	35	65	50	60	37	52	49	47	44	A0A0R4IKJ0			tr|A0A0R4IKJ0|A0A0R4IKJ0_DANRE Myosin, light chain 10, regulatory OS=Danio rerio OX=7955 GN=myl10 PE=1 SV=1
2.04821	3.00157	3.84353	2.39394	3.0863	2.16167	2.77554	3.45103	3.88883	3.98414	3.49379	3.6242	3.9182	3.90962	3.78263	4.65717	0.478936	+	0.000902201	0.0258636	-1.0621	-4.19331	15	15	15	47.128	129.57	4273300000	2	10	12	9	7	3	9	10	10	14	10	9	10	10	9	12	Q66I24;A0A0R4IYV7	Argininosuccinate synthase	ass1	sp|Q66I24|ASSY_DANRE Argininosuccinate synthase OS=Danio rerio OX=7955 GN=ass1 PE=2 SV=1;tr|A0A0R4IYV7|A0A0R4IYV7_DANRE Argininosuccinate synthase 1 OS=Danio rerio OX=7955 PE=4 SV=2	amide biosynthetic process;amine biosynthetic process;amine metabolic process;arginine biosynthetic process;arginine metabolic process;biosynthetic process;carboxylic acid biosynthetic process;carboxylic acid metabolic process;cellular amide metabolic process;cellular amine metabolic process;cellular amino acid biosynthetic process;cellular amino acid metabolic process;cellular biosynthetic proce…	adenyl nucleotide binding;adenyl ribonucleotide binding;argininosuccinate synthase activity;ATP binding;binding;catalytic activity;ligase activity;ligase activity, forming carbon-nitrogen bonds;nucleotide binding;purine nucleotide binding;purine ribonucleoside triphosphate binding;purine ribonucleotide binding;ribonucleotide binding
-5.91058	-4.68804	-6.14238	-3.56209	-4.55241	-3.0894	-3.5637	-5.62425	-5.15839	-3.67257	-2.56509	-2.41254	-3.86819	-3.9609	-3.20322	-3.87463	0.482245		0.0608902	0.215873	-1.05216	-2.03814	2	2	2	24.605	3.8011	22975000	0	0	0	1	0	1	0	0	0	0	1	2	0	0	0	0	F1QV19		ggctb	tr|F1QV19|F1QV19_DANRE Gamma-glutamylcyclotransferase b OS=Danio rerio OX=7955 GN=ggctb PE=1 SV=1	amine biosynthetic process;amine metabolic process;biosynthetic process;carboxylic acid biosynthetic process;carboxylic acid metabolic process;cellular amine metabolic process;cellular amino acid biosynthetic process;cellular amino acid metabolic process;cellular biosynthetic process;cellular ketone metabolic process;cellular metabolic process;cellular modified amino acid biosynthetic process;cel…	catalytic activity;gamma-glutamylcyclotransferase activity;transferase activity;transferase activity, transferring acyl groups;transferase activity, transferring amino-acyl groups
-3.18137	-1.72568	-1.5885	-1.87162	-1.17594	-2.43881	-0.672451	-1.10955	-0.305538	-0.587421	-0.705679	-1.22211	-0.721297	-0.933184	-0.472633	-0.426628	0.48341		0.00365143	0.0502268	-1.04868	-3.48372	4	4	4	9.3324	14.998	173810000	1	1	2	2	1	1	2	3	5	1	2	2	3	2	3	2	B8A5J2		coa6	tr|B8A5J2|B8A5J2_DANRE Cytochrome c oxidase assembly factor 6 OS=Danio rerio OX=7955 GN=coa6 PE=4 SV=1	anatomical structure development;developmental process;heart development;organ development	catalytic activity;cation transmembrane transporter activity;cytochrome-c oxidase activity;heme-copper terminal oxidase activity;hydrogen ion transmembrane transporter activity;inorganic cation transmembrane transporter activity;ion transmembrane transporter activity;monovalent inorganic cation transmembrane transporter activity;oxidoreductase activity;oxidoreductase activity, acting on a heme gr…
2.35871	3.38504	4.13767	3.52688	4.07492	2.09349	3.60103	3.63414	4.65451	4.36787	4.47818	4.04356	4.39978	4.43755	4.34499	4.44025	0.484863	+	0.00171582	0.035168	-1.04435	-3.86507	24	21	20	37.964	199.04	5981900000	7	11	10	10	17	6	12	11	16	15	18	16	22	17	16	14	Q567A1;B0V3S2	Glycerol-3-phosphate dehydrogenase [NAD(+)]	gpd1a	tr|Q567A1|Q567A1_DANRE Glycerol-3-phosphate dehydrogenase [NAD(+)] OS=Danio rerio OX=7955 GN=gpd1a PE=1 SV=1;tr|B0V3S2|B0V3S2_DANRE Glycerol-3-phosphate dehydrogenase [NAD(+)] (Fragment) OS=Danio rerio OX=7955 GN=gpd1a PE=3 SV=1	alcohol catabolic process;alcohol metabolic process;alditol catabolic process;alditol metabolic process;carbohydrate catabolic process;carbohydrate metabolic process;catabolic process;cellular carbohydrate catabolic process;cellular carbohydrate metabolic process;cellular metabolic process;cellular process;glycerol catabolic process;glycerol metabolic process;glycerol-3-phosphate catabolic proces…	binding;catalytic activity;coenzyme binding;cofactor binding;glycerol-3-phosphate dehydrogenase [NAD+] activity;NAD binding;nucleotide binding;oxidoreductase activity;oxidoreductase activity, acting on CH-OH group of donors;oxidoreductase activity, acting on the CH-OH group of donors, NAD or NADP as acceptor
-1.57129	-2.7258	-2.04066	-1.7889	-1.01814	-1.76634	-0.439157	-1.64231	0.43881	-0.850616	-0.0123482	-0.772167	-0.271783	-0.94585	-1.02255	-1.23139	0.48613		0.00513929	0.061431	-1.04059	-3.31189	76	10	1	224.78	61.718	190480000	0	0	0	2	2	0	3	1	8	5	7	4	3	3	1	3	A0A2R8QHZ3;A0A2R8Q9D2;A0A0G2L354			tr|A0A2R8QHZ3|A0A2R8QHZ3_DANRE Uncharacterized protein OS=Danio rerio OX=7955 GN=LOC100329748 PE=3 SV=1;tr|A0A2R8Q9D2|A0A2R8Q9D2_DANRE Uncharacterized protein OS=Danio rerio OX=7955 GN=LOC100329748 PE=3 SV=1;tr|A0A0G2L354|A0A0G2L354_DANRE Myosin heavy chai
NaN	-0.557137	-1.4152	-2.10346	-1.60421	-5.33238	-1.71069	-1.19342	0.0443783	-0.501808	-0.50293	-1.87415	-1.81428	-2.48762	-0.0459938	-0.467136	0.489073		0.0766962	0.245825	-1.62239	-1.91102	6	6	6	36.723	14.426	158100000	0	5	2	1	1	0	3	1	5	6	4	0	1	1	6	5	F1Q6G8		atp1b1b	tr|F1Q6G8|F1Q6G8_DANRE Sodium/potassium-transporting ATPase subunit beta (Fragment) OS=Danio rerio OX=7955 GN=atp1b1b PE=1 SV=1	cation transport;establishment of localization;ion transport;metal ion transport;monovalent inorganic cation transport;potassium ion transport;sodium ion transport;transport
-3.5951	-3.83033	NaN	-4.07658	-4.16209	-3.70213	NaN	-4.01073	-1.40318	-3.76562	-3.7429	-3.37369	-3.55898	-3.37273	-2.03619	-1.71571	0.491398		0.0305372	0.154241	-1.20661	-2.40564	2	2	2	14.143	3.9334	37036000	1	0	0	0	0	0	0	0	1	0	0	1	0	0	1	2	B8A4C9;B8A4D0		cst3	tr|B8A4C9|B8A4C9_DANRE Cystatin C (amyloid angiopathy and cerebral hemorrhage) OS=Danio rerio OX=7955 GN=cst3 PE=3 SV=1;tr|B8A4D0|B8A4D0_DANRE Cystatin C (amyloid angiopathy and cerebral hemorrhage) OS=Danio rerio OX=7955 GN=cst3 PE=3 SV=1		cysteine-type endopeptidase inhibitor activity;endopeptidase inhibitor activity;endopeptidase regulator activity;enzyme inhibitor activity;enzyme regulator activity;peptidase inhibitor activity;peptidase regulator activity
-1.9821	-0.0843544	1.4903	-0.473499	1.07168	-1.58241	1.20734	0.580465	0.755636	1.50585	1.33282	1.13197	1.42726	1.36591	0.441231	0.458506	0.491762		0.0531538	0.205439	-1.02397	-2.11185	4	4	4	34.2	72.229	717820000	1	4	3	3	3	1	3	3	3	4	3	2	3	3	2	3	F1QZX2		ca4a	tr|F1QZX2|F1QZX2_DANRE Carbonic anhydrase OS=Danio rerio OX=7955 GN=ca4a PE=1 SV=3	cellular metabolic process;cellular process;metabolic process;one-carbon metabolic process;small molecule metabolic process	binding;carbonate dehydratase activity;carbon-oxygen lyase activity;catalytic activity;cation binding;hydro-lyase activity;ion binding;lyase activity;metal ion binding;transition metal ion binding;zinc ion binding
2.354	3.93606	5.31805	5.58516	6.09206	4.55774	5.35216	5.38653	6.2376	5.90036	6.05138	4.24118	6.06474	6.10559	6.36465	5.80482	0.491898		0.0530885	0.205459	-1.02357	-2.11251	9	9	9	18.436	217.1	16707000000	5	10	16	20	20	15	18	15	24	22	26	15	21	19	27	19	Q6IQ64		tnnc1b	tr|Q6IQ64|Q6IQ64_DANRE Slow-specific troponin C OS=Danio rerio OX=7955 GN=tnnc1b PE=1 SV=1	cardiac muscle contraction;multicellular organismal process;muscle contraction;muscle system process;striated muscle contraction;system process	binding;calcium ion binding;cation binding;ion binding;metal ion binding
5.17354	4.53552	3.53587	5.6944	3.02648	4.03831	4.14488	2.89471	6.03125	4.67219	4.69329	4.11954	5.38372	5.06276	5.65006	5.55144	0.494805		0.027646	0.143388	-1.01507	-2.45742	14	14	14	22.408	112.88	9793000000	19	14	8	17	8	12	12	6	18	14	18	12	18	15	14	15	A4VAK4		hspb1	tr|A4VAK4|A4VAK4_DANRE Heat shock protein 1 OS=Danio rerio OX=7955 GN=hspb1 PE=1 SV=1
-4.33395	-6.32697	-4.47157	-4.80138	-5.21811	NaN	-7.32497	NaN	-4.34057	-3.90163	-3.842	-3.84175	-4.79051	-4.19574	-5.2284	-5.1038	0.497486		0.113723	0.311238	-0.751624	-1.68713	2	2	2	49.273	4.7658	12246000	1	0	1	0	0	0	0	0	1	1	1	1	1	1	0	0	E9QD51		ccdc136b	tr|E9QD51|E9QD51_DANRE Coiled-coil domain-containing 136b OS=Danio rerio OX=7955 GN=ccdc136b PE=4 SV=2
5.25283	6.98941	7.41563	6.83611	7.04834	6.00175	7.56693	6.95061	7.89687	7.22516	7.84022	8.12889	7.83164	8.0212	7.30587	7.8076	0.50018		0.00429831	0.0556571	-0.99948	-3.4017	8	8	8	12.029	61.254	53832000000	6	16	15	11	16	5	15	12	14	16	17	22	18	17	10	10	Q804W2	Parvalbumin-7	pvalb7	sp|Q804W2|PRV7_DANRE Parvalbumin-7 OS=Danio rerio OX=7955 GN=pvalb7 PE=3 SV=3		binding;calcium ion binding;cation binding;ion binding;metal ion binding
-3.8757	-4.23873	-4.99935	-3.53542	-2.40505	-3.68574	-1.38599	-3.03096	-2.52296	-2.28907	-2.56372	-1.4709	-2.78026	-2.75098	NaN	NaN	0.500589		0.392739	0.615324	-0.484043	-0.881865	5	5	4	48.765	18.673	56022000	0	1	0	1	3	1	4	1	1	3	2	4	1	1	0	0	Q5RH36;A8WG99;Q5RH35		si:dkey-183c16.7	tr|Q5RH36|Q5RH36_DANRE Acyl-CoA thioesterase 18 (Fragment) OS=Danio rerio OX=7955 GN=acot18 PE=4 SV=1;tr|A8WG99|A8WG99_DANRE Acyl-CoA thioesterase 18 OS=Danio rerio OX=7955 GN=acot15 PE=2 SV=1;tr|Q5RH35|Q5RH35_DANRE Acyl-CoA thioesterase 18 OS=Danio rerio	acyl-CoA metabolic process;cellular metabolic process;cellular process;coenzyme metabolic process;cofactor metabolic process;metabolic process;thioester metabolic process	catalytic activity;hydrolase activity;hydrolase activity, acting on ester bonds;thiolester hydrolase activity
1.40606	3.45065	2.93302	1.38589	3.13034	2.18846	2.67925	2.73579	3.06839	3.74086	3.5656	3.91637	3.62831	3.69108	3.09856	3.15862	0.501808		0.00451872	0.0570556	-0.994792	-3.37656	11	11	11	37.097	115.13	3098100000	6	11	10	8	13	8	9	10	9	10	11	12	13	12	11	10	A0A140LGS9			tr|A0A140LGS9|A0A140LGS9_DANRE Selenoprotein J OS=Danio rerio OX=7955 GN=selenoj PE=1 SV=1
NaN	1.30611	-0.130363	-1.0374	0.372664	NaN	-0.766363	NaN	0.574429	0.80694	1.44221	NaN	NaN	NaN	NaN	NaN	0.502688		0.558704	0.741106	0.984128	0.599058	5	5	5	57.274	25.664	288710000	0	5	1	0	1	0	2	0	4	4	5	0	0	0	0	0	D7RVR7;Q6PH15;A0A0R4IFU7;A0A0R4IGM0	Amino acid transporter	slc1a2b	tr|D7RVR7|D7RVR7_DANRE Amino acid transporter OS=Danio rerio OX=7955 GN=slc1a2b PE=1 SV=1;tr|Q6PH15|Q6PH15_DANRE Amino acid transporter OS=Danio rerio OX=7955 GN=slc1a2b PE=1 SV=1;tr|A0A0R4IFU7|A0A0R4IFU7_DANRE Amino acid transporter OS=Danio rerio OX=7955		active transmembrane transporter activity;anion transmembrane transporter activity;anion:cation symporter activity;carboxylic acid transmembrane transporter activity;cation transmembrane transporter activity;dicarboxylic acid transmembrane transporter activity;inorganic cation transmembrane transporter activity;ion transmembrane transporter activity;metal ion transmembrane transporter activity;mo…
-3.58498	-2.53099	-2.61267	-2.95713	-1.97497	-3.17397	-2.66071	-3.29491	-2.33829	-2.54344	-1.16473	-1.99205	-1.83005	-1.32818	-1.8451	-1.846	0.504242	+	0.00114228	0.0296735	-0.987812	-4.07232	5	5	5	28.302	8.9705	75017000	0	3	1	0	2	1	2	0	0	2	4	4	2	2	2	2	B0V3M5	Nicotinamide-nucleotide adenylyltransferase	si:ch73-170l17.1	tr|B0V3M5|B0V3M5_DANRE Nicotinamide-nucleotide adenylyltransferase OS=Danio rerio OX=7955 GN=nmnat3 PE=3 SV=1	biosynthetic process;cellular biosynthetic process;cellular metabolic process;cellular nitrogen compound biosynthetic process;cellular nitrogen compound metabolic process;cellular process;coenzyme biosynthetic process;coenzyme metabolic process;cofactor biosynthetic process;cofactor metabolic process;heterocycle biosynthetic process;heterocycle metabolic process;metabolic process;NAD biosynthetic…	adenyl nucleotide binding;adenyl ribonucleotide binding;adenylyltransferase activity;ATP binding;binding;catalytic activity;nicotinamide-nucleotide adenylyltransferase activity;nicotinate-nucleotide adenylyltransferase activity;nucleotide binding;nucleotidyltransferase activity;purine nucleotide binding;purine ribonucleoside triphosphate binding;purine ribonucleotide binding;ribonucleotide bindin…
-5.1369	-6.1597	-4.35379	-5.0558	-3.83432	-5.00043	-3.93561	-4.46601	-3.93926	-3.57687	-3.84732	-4.02524	-3.10289	-3.95745	-3.80695	-3.79829	0.504862		0.00412975	0.0538551	-0.986038	-3.42181	3	3	3	153.75	6.897	20061000	0	0	1	0	1	1	1	1	1	1	2	1	1	0	1	1	A0A286YAW0;Q5RGW0;F1R2T5		uhrf1bp1l	tr|A0A286YAW0|A0A286YAW0_DANRE UHRF1-binding protein 1-like OS=Danio rerio OX=7955 GN=uhrf1bp1l PE=1 SV=2;tr|Q5RGW0|Q5RGW0_DANRE UHRF1-binding protein 1-like OS=Danio rerio OX=7955 GN=uhrf1bp1l PE=1 SV=2;tr|F1R2T5|F1R2T5_DANRE UHRF1-binding protein 1-like
1.41942	2.1323	2.77762	3.27025	3.11837	1.44026	3.05006	2.39842	4.70018	2.6292	3.05824	2.10009	2.35891	3.30067	4.91016	4.43682	0.504894		0.053973	0.205978	-0.985946	-2.10359	4	4	4	10.334	8.9024	3491400000	3	3	4	4	3	4	4	4	7	3	5	3	4	4	4	4	Q6DH63		cox6b1	tr|Q6DH63|Q6DH63_DANRE Cytochrome c oxidase subunit OS=Danio rerio OX=7955 GN=cox6b1 PE=1 SV=1		catalytic activity;cation transmembrane transporter activity;cytochrome-c oxidase activity;heme-copper terminal oxidase activity;hydrogen ion transmembrane transporter activity;inorganic cation transmembrane transporter activity;ion transmembrane transporter activity;monovalent inorganic cation transmembrane transporter activity;oxidoreductase activity;oxidoreductase activity, acting on a heme gr…
NaN	-2.83864	-2.11892	-3.34874	-0.732032	-3.78512	-1.66714	-3.13344	-1.53715	-1.22044	-0.621056	-1.00212	-1.57393	-0.375486	-3.01154	-2.97635	0.507697		0.0472402	0.193335	-1.36419	-2.17523	16	5	5	70.469	9.9	94687000	1	0	1	0	2	0	3	1	1	2	4	1	1	5	0	0	Q6PH56;B0UXS6;B0UXR9;B0S610;A0A0R4IJ78		hsp70.3;mcm5;hsp70.2;hsp70l	tr|Q6PH56|Q6PH56_DANRE Heat shock cognate 70-kd protein, tandem duplicate 3 OS=Danio rerio OX=7955 GN=hsp70.3 PE=2 SV=1;tr|B0UXS6|B0UXS6_DANRE Heat shock cognate 70-kd protein, tandem duplicate 1 OS=Danio rerio OX=7955 GN=hsp70.1 PE=2 SV=1;tr|B0UXR9|B0UXR9		adenyl nucleotide binding;adenyl ribonucleotide binding;ATP binding;binding;nucleotide binding;purine nucleotide binding;purine ribonucleoside triphosphate binding;purine ribonucleotide binding;ribonucleotide binding
2.78412	2.83595	3.34443	3.05865	3.68137	3.03103	4.08733	3.29993	4.3051	4.08853	4.34545	4.29555	4.56134	4.33713	4.0236	3.97611	0.508299	+	5.44547e-05	0.00494118	-0.976251	-5.70419	23	23	23	59.702	226.32	5373700000	19	17	22	19	22	19	25	18	26	28	31	32	26	24	26	23	A0A0R4II89;A0A0R4IGK9;Q9PT92	Catalase	cat	tr|A0A0R4II89|A0A0R4II89_DANRE Catalase OS=Danio rerio OX=7955 GN=cat PE=1 SV=1;tr|A0A0R4IGK9|A0A0R4IGK9_DANRE Catalase (Fragment) OS=Danio rerio OX=7955 GN=cat PE=1 SV=1;sp|Q9PT92|CATA_DANRE Catalase OS=Danio rerio OX=7955 GN=cat PE=2 SV=1	catabolic process;cellular catabolic process;cellular metabolic process;cellular process;cellular response to chemical stimulus;cellular response to hydrogen peroxide;cellular response to oxidative stress;cellular response to reactive oxygen species;cellular response to stimulus;cellular response to stress;hydrogen peroxide catabolic process;hydrogen peroxide metabolic process;metabolic process;r…	antioxidant activity;binding;catalase activity;catalytic activity;cation binding;heme binding;ion binding;iron ion binding;metal ion binding;oxidoreductase activity;oxidoreductase activity, acting on peroxide as acceptor;peroxidase activity;tetrapyrrole binding;transition metal ion binding
-1.33364	-0.581657	-1.07788	NaN	-0.965009	NaN	-0.861399	-1.67247	0.444992	0.165422	-1.55494	0.598984	0.411252	-0.751673	-0.0625229	NaN	0.508711		0.21724	0.448288	-1.28394	-1.29211	2	2	2	14.752	5.6945	237540000	1	0	0	0	0	0	0	0	1	1	0	2	1	0	1	0	E7F529;A0A2R8Q362		zgc:101715	tr|E7F529|E7F529_DANRE Si:ch211-260e23.8 OS=Danio rerio OX=7955 GN=si:ch211-260e23.8 PE=4 SV=1;tr|A0A2R8Q362|A0A2R8Q362_DANRE Uncharacterized protein OS=Danio rerio OX=7955 GN=si:ch211-260e23.8 PE=4 SV=1
5.18552	5.83333	6.79617	5.79564	6.95432	5.49918	8.04757	7.71723	7.70072	7.59855	7.74555	6.8065	7.5715	7.64552	6.70695	7.76452	0.512685		0.0316174	0.156507	-0.963856	-2.38748	133	46	29	187.32	323.31	53181000000	30	35	47	36	42	32	82	57	58	70	70	48	57	53	46	57	E7FAD0		myhz1.1	tr|E7FAD0|E7FAD0_DANRE Myosin, heavy polypeptide 1.1, skeletal muscle OS=Danio rerio OX=7955 GN=myhz1.1 PE=1 SV=3		catalytic activity;hydrolase activity;hydrolase activity, acting on acid anhydrides;hydrolase activity, acting on acid anhydrides, in phosphorus-containing anhydrides;motor activity;nucleoside-triphosphatase activity;pyrophosphatase activity
3.96519	3.82182	3.6709	4.16742	5.13118	4.71036	4.71018	3.75536	5.01054	5.05285	5.36521	5.20907	5.18766	5.87844	4.88259	5.04823	0.513069	+	0.000642519	0.0228169	-0.962774	-4.3686	10	10	2	51.744	135.56	11311000000	8	10	8	8	13	9	16	11	12	12	12	11	10	17	8	11	Q08BX6	Calsequestrin	casq1b	tr|Q08BX6|Q08BX6_DANRE Calsequestrin OS=Danio rerio OX=7955 GN=casq1b PE=1 SV=1		binding;calcium ion binding;cation binding;ion binding;metal ion binding
-3.34148	-2.07506	-3.54455	-3.50137	-3.24452	-2.73168	-3.37989	-3.64039	-2.40092	-1.91741	-3.31687	-1.31782	-2.67698	-2.38102	-1.39016	-2.40055	0.515072		0.00653161	0.0712741	-0.957155	-3.19138	3	3	3	54.468	5.3557	61416000	3	2	0	0	0	0	1	0	2	1	0	1	1	1	2	1	Q6DEI0		pltp	tr|Q6DEI0|Q6DEI0_DANRE Phospholipid transfer protein OS=Danio rerio OX=7955 GN=pltp PE=1 SV=1	lipid metabolic process;metabolic process;primary metabolic process	binding;lipid binding
3.45202	2.95144	3.13112	3.28059	2.98898	3.64829	3.11157	3.12273	3.23306	4.85037	4.78085	4.81821	4.5555	4.48421	2.83143	3.77458	0.515776		0.00538298	0.0627333	-0.955183	-3.2886	22	8	3	56.563	103.27	5252900000	9	8	7	6	6	6	8	6	7	11	8	9	10	10	4	4	F1QZU7		aldh2.2	tr|F1QZU7|F1QZU7_DANRE Aldehyde dehydrogenase 2 family member, tandem duplicate 2 OS=Danio rerio OX=7955 GN=aldh2.2 PE=1 SV=2		catalytic activity;oxidoreductase activity;oxidoreductase activity, acting on the aldehyde or oxo group of donors;oxidoreductase activity, acting on the aldehyde or oxo group of donors, NAD or NADP as acceptor
-1.98214	-1.46814	-1.69196	-1.9498	-1.87927	-2.32796	-1.566	NaN	NaN	-0.209576	-0.934555	-0.887529	-0.23931	-0.815971	-2.22631	NaN	0.516788		0.557328	0.741229	-0.378043	-0.601182	5	5	5	57.025	17.025	113830000	0	2	0	0	0	0	2	0	0	3	0	2	3	3	0	0	B8JJQ4		si:dkey-275b16.2	tr|B8JJQ4|B8JJQ4_DANRE Si:dkey-275b16.2 OS=Danio rerio OX=7955 GN=si:dkey-275b16.2 PE=4 SV=1		catalytic activity;oxidoreductase activity
-2.07015	0.14452	1.1959	-0.0942421	1.06095	-1.73915	0.73119	0.0705605	1.51365	0.299446	0.839725	0.148058	0.996379	0.850672	1.51249	0.747282	0.517268		0.0598395	0.214075	-0.951016	-2.04763	2	2	2	29.827	22.14	606440000	0	4	4	4	3	2	4	4	4	3	4	5	4	4	4	4	A0A2R8Q1H3;A0A0R4IYN0			tr|A0A2R8Q1H3|A0A2R8Q1H3_DANRE Adiponectin, C1Q and collagen domain-containing, b OS=Danio rerio OX=7955 GN=adipoqb PE=4 SV=1;tr|A0A0R4IYN0|A0A0R4IYN0_DANRE Adiponectin, C1Q and collagen domain-containing, b (Fragment) OS=Danio rerio OX=7955 GN=adipoqb PE=
0.905632	1.98969	1.97771	1.27135	1.89392	1.18935	2.28837	2.00217	4.0128	2.36942	2.18805	1.85483	2.2898	2.20864	3.26841	2.80807	0.522959		0.00842323	0.0794684	-0.935229	-3.06337	5	5	5	15.725	38.6	1863800000	1	3	3	2	5	2	3	3	5	4	3	3	4	3	3	3	B3DHK5		rbp7b	tr|B3DHK5|B3DHK5_DANRE Retinol-binding protein 7b, cellular OS=Danio rerio OX=7955 GN=rbp7b PE=1 SV=1		binding;lipid binding;transporter activity
-1.42443	-1.98904	-2.14481	-2.61142	-1.49744	-1.15862	-1.17067	-1.57873	-1.44993	0.020937	-0.189512	-0.407753	-0.62291	-1.39017	-1.31148	-0.75049	0.523321		0.00379486	0.0510754	-0.934231	-3.46434	3	3	3	16.074	4.4439	167550000	2	2	1	1	1	2	1	1	1	3	2	3	2	2	1	2	Q6PBY3	Endothelial differentiation-related factor 1 homolog	edf1	sp|Q6PBY3|EDF1_DANRE Endothelial differentiation-related factor 1 homolog OS=Danio rerio OX=7955 GN=edf1 PE=2 SV=1	biological regulation;biosynthetic process;cellular biosynthetic process;cellular macromolecule biosynthetic process;cellular macromolecule metabolic process;cellular metabolic process;cellular nitrogen compound metabolic process;cellular process;macromolecule biosynthetic process;macromolecule metabolic process;metabolic process;nitrogen compound metabolic process;nucleic acid metabolic process;…	binding;DNA binding;nucleic acid binding;sequence-specific DNA binding
2.63561	2.17256	1.57278	1.65815	2.629	1.51751	1.32072	1.11084	2.82919	2.61244	2.75837	2.44589	2.50719	2.6707	3.36976	2.87044	0.524549	+	0.00118912	0.0293861	-0.93085	-4.05177	10	10	10	26.465	149.34	1749300000	7	7	5	6	9	6	7	3	7	6	5	6	8	7	12	7	F1QQQ6		pnpo	tr|F1QQQ6|F1QQQ6_DANRE Pyridoxamine 5-phosphate oxidase OS=Danio rerio OX=7955 GN=pnpo PE=1 SV=1	biosynthetic process;cellular biosynthetic process;cellular metabolic process;cellular process;heterocycle metabolic process;metabolic process;pyridoxine biosynthetic process;pyridoxine metabolic process;small molecule biosynthetic process;small molecule metabolic process;vitamin B6 biosynthetic process;vitamin B6 metabolic process;vitamin biosynthetic process;vitamin metabolic process;water-solu…	binding;catalytic activity;coenzyme binding;cofactor binding;FMN binding;nucleotide binding;oxidoreductase activity;oxidoreductase activity, acting on the CH-NH2 group of donors;oxidoreductase activity, acting on the CH-NH2 group of donors, oxygen as acceptor;pyridoxamine-phosphate oxidase activity
-3.00374	NaN	NaN	-3.77965	-3.07465	-3.56628	-4.59595	-4.19429	-3.00217	-3.33939	-2.46068	-2.46646	-1.91317	-2.16153	NaN	-4.0699	0.525187		0.0700459	0.234453	-1.08065	-1.96129	4	4	4	207.89	5.1629	37415000	0	0	0	0	2	1	0	0	0	1	1	1	3	2	0	0	A0A1D5NS30			tr|A0A1D5NS30|A0A1D5NS30_DANRE Alpha-kinase 3b OS=Danio rerio OX=7955 GN=alpk3b PE=4 SV=1
-0.608189	0.748034	1.85065	0.67503	1.41454	-0.554642	2.57878	2.19959	2.02635	1.99595	2.43565	1.76597	1.7156	2.06433	1.28409	2.40923	0.526982		0.0557069	0.20913	-0.924173	-2.08649	30	3	2	222.8	16.211	1029500000	1	1	2	1	2	1	1	2	1	1	1	1	2	1	1	2	B8JLS3		myh6	tr|B8JLS3|B8JLS3_DANRE Myosin, heavy chain 6, cardiac muscle, alpha OS=Danio rerio OX=7955 GN=myh6 PE=1 SV=1		adenyl nucleotide binding;adenyl ribonucleotide binding;ATP binding;binding;catalytic activity;hydrolase activity;hydrolase activity, acting on acid anhydrides;hydrolase activity, acting on acid anhydrides, in phosphorus-containing anhydrides;motor activity;nucleoside-triphosphatase activity;nucleotide binding;purine nucleotide binding;purine ribonucleoside triphosphate binding;purine ribonucleot…
4.34666	4.36739	3.82744	4.64354	3.55736	4.85267	5.31929	4.18831	6.92094	3.98676	3.85348	5.37758	5.37741	4.07311	6.0714	6.80428	0.528404		0.07697	0.245901	-0.920287	-1.90904	27	25	12	58.714	249.09	13541000000	20	16	15	22	12	19	19	13	32	18	14	20	22	14	25	31	F1R5A5;F1QV31;E9QBD7		krt5	tr|F1R5A5|F1R5A5_DANRE Keratin 5 OS=Danio rerio OX=7955 GN=krt5 PE=1 SV=2;tr|F1QV31|F1QV31_DANRE Keratin 5 OS=Danio rerio OX=7955 GN=krt5 PE=1 SV=1;tr|E9QBD7|E9QBD7_DANRE Keratin 5 (Fragment) OS=Danio rerio OX=7955 GN=krt5 PE=1 SV=1	anatomical structure development;anatomical structure morphogenesis;appendage morphogenesis;developmental growth;developmental process;fin morphogenesis;fin regeneration;growth;regeneration;tissue development;tissue regeneration	structural molecule activity
0.824009	1.83512	-0.460617	0.0221729	-0.501122	1.45004	-0.741558	-0.0491924	-0.368546	3.13976	2.69037	1.92324	2.54261	2.32695	-2.04316	-0.493803	0.529491		0.244194	0.478995	-0.917321	-1.21572	13	10	10	27.471	22.587	1012400000	3	5	1	2	1	3	1	1	0	10	8	5	4	6	0	1	F1QIV1;E7F738		si:ch211-198d13.2	tr|F1QIV1|F1QIV1_DANRE Glutathione S-transferase kappa 2 (Fragment) OS=Danio rerio OX=7955 GN=gstk2 PE=4 SV=1;tr|E7F738|E7F738_DANRE Glutathione S-transferase kappa OS=Danio rerio OX=7955 GN=gstk2 PE=3 SV=3		catalytic activity;disulfide oxidoreductase activity;oxidoreductase activity;oxidoreductase activity, acting on a sulfur group of donors;protein disulfide oxidoreductase activity
-6.13921	-4.62656	-5.15087	-5.96081	NaN	-5.91955	-4.82769	-5.42743	-3.33626	NaN	NaN	-4.04003	-4.83685	-5.58993	-4.26702	-5.06769	0.53106		0.0106714	0.0933413	-0.92263	-2.94402	2	2	2	225.64	2.2873	10311000	1	1	1	0	0	0	0	0	2	0	0	1	1	0	1	0	F1QHS6;E7F9Z1		vwf	tr|F1QHS6|F1QHS6_DANRE von Willebrand factor (Fragment) OS=Danio rerio OX=7955 GN=vwf PE=1 SV=1;tr|E7F9Z1|E7F9Z1_DANRE von Willebrand factor OS=Danio rerio OX=7955 GN=vwf PE=1 SV=3	biological adhesion;biological regulation;blood coagulation;cell adhesion;cellular process;coagulation;hemostasis;multicellular organismal process;regulation of biological quality;regulation of body fluid levels
0.299995	1.61752	3.21478	3.76581	3.90454	1.89525	3.55602	2.82542	3.82318	3.59769	3.98132	3.18077	3.65504	3.3099	3.41456	3.33772	0.53492		0.0681134	0.231375	-0.902605	-1.97672	27	12	0	32.89	323.31	3871800000	0	4	7	7	9	3	13	6	9	12	15	8	7	10	7	8	Q6P0W3		tpm3	tr|Q6P0W3|Q6P0W3_DANRE Tropomyosin 3 OS=Danio rerio OX=7955 GN=tpm3 PE=1 SV=1
-3.66165	-1.52049	-0.0284348	-1.22976	0.108106	-1.69587	-0.333033	-1.62722	0.527229	-0.892229	-0.221582	-1.01039	-0.784356	-0.199188	3.05176e-05	-0.196569	0.535362		0.0748176	0.244436	-0.901413	-1.92481	15	8	8	202.43	50.8	259100000	0	1	6	1	2	3	5	1	4	1	4	3	3	2	2	2	C0LU14		cacna1sa	tr|C0LU14|C0LU14_DANRE Voltage-dependent L-type calcium channel subunit alpha OS=Danio rerio OX=7955 GN=cacna1sa PE=2 SV=1	calcium ion import;calcium ion transmembrane transport;calcium ion transport;cation transport;cellular process;divalent inorganic cation transport;divalent metal ion transport;establishment of localization;ion transmembrane transport;ion transport;metal ion transport;transmembrane transport;transport	binding;calcium channel activity;calcium ion binding;cation binding;cation channel activity;cation transmembrane transporter activity;channel activity;gated channel activity;high voltage-gated calcium channel activity;ion binding;ion channel activity;ion transmembrane transporter activity;metal ion binding;passive transmembrane transporter activity;substrate-specific channel activity;substrate-sp…
-5.80783	-3.81878	-2.59487	-2.5316	-1.72607	-2.94419	-3.26971	-3.36119	-2.55747	-1.53529	-0.729242	-2.96952	-2.99791	-2.45047	-2.8667	-2.74687	0.53585		0.101955	0.293852	-0.900098	-1.75021	10	9	9	222.1	14.85	59422000	0	1	1	1	3	2	0	1	0	5	7	0	1	2	0	1	B2ZZ14		map1b	tr|B2ZZ14|B2ZZ14_DANRE Hypothetical microtubule-associated protein 1b OS=Danio rerio OX=7955 GN=map1b PE=2 SV=1	anatomical structure development;cellular component organization;cellular component organization at cellular level;cellular component organization or biogenesis;cellular component organization or biogenesis at cellular level;cellular process;cytoskeleton organization;developmental process;microtubule cytoskeleton organization;microtubule-based process;nervous system development;organelle organiza…
-2.19517	-1.35631	-1.14651	-1.77722	-1.08526	-2.53708	-1.62253	-1.88854	-0.079771	-1.6629	-1.66623	-1.57381	-1.776	-0.763332	0.682526	0.42449	0.536184		0.0421804	0.181681	-0.899199	-2.23563	3	3	3	34.585	25.06	168450000	1	2	1	1	2	0	1	1	2	1	0	1	0	1	4	4	A0A2R8QPY5;A8E7G5	Sideroflexin-4	sfxn4	tr|A0A2R8QPY5|A0A2R8QPY5_DANRE Sideroflexin-4 OS=Danio rerio OX=7955 GN=sfxn4 PE=1 SV=1;sp|A8E7G5|SFXN4_DANRE Sideroflexin-4 OS=Danio rerio OX=7955 GN=sfxn4 PE=2 SV=1	biological regulation;cation homeostasis;cell differentiation;cellular developmental process;cellular metabolic process;cellular process;cellular respiration;chemical homeostasis;developmental process;energy derivation by oxidation of organic compounds;erythrocyte differentiation;generation of precursor metabolites and energy;homeostatic process;ion homeostasis;iron ion homeostasis;metabolic proc…	ion transmembrane transporter activity;substrate-specific transmembrane transporter activity;substrate-specific transporter activity;transmembrane transporter activity;transporter activity
-0.814533	-0.816387	-0.235529	-0.538963	-0.815206	-3.8004	-1.97627	-0.684286	0.036335	-0.837538	-0.621616	-0.651447	-0.644618	-0.373819	0.319227	0.284662	0.536223		0.0611064	0.216439	-0.899095	-2.03621	11	3	0	51.663	19.643	245230000	0	2	1	1	1	0	0	1	3	1	1	2	1	2	3	3	Q7ZVX6	NEDD8-activating enzyme E1 catalytic subunit	uba3	sp|Q7ZVX6|UBA3_DANRE NEDD8-activating enzyme E1 catalytic subunit OS=Danio rerio OX=7955 GN=uba3 PE=2 SV=1	cellular macromolecule metabolic process;cellular metabolic process;cellular process;cellular protein metabolic process;macromolecule metabolic process;macromolecule modification;metabolic process;primary metabolic process;protein metabolic process;protein modification by small protein conjugation;protein modification by small protein conjugation or removal;protein modification process;protein ne…	acid-amino acid ligase activity;adenyl nucleotide binding;adenyl ribonucleotide binding;ATP binding;binding;catalytic activity;ligase activity;ligase activity, forming carbon-nitrogen bonds;NEDD8 activating enzyme activity;nucleotide binding;purine nucleotide binding;purine ribonucleoside triphosphate binding;purine ribonucleotide binding;ribonucleotide binding;small protein activating enzyme act…
NaN	-4.35976	-4.41443	NaN	NaN	NaN	NaN	-4.56834	-3.55377	-3.22127	-2.62455	-3.61641	-4.79482	-3.49195	NaN	NaN	0.536984		0.119432	0.319234	-0.926861	-1.65856	3	3	3	131.8	5.055	18446000	0	1	0	0	0	0	0	0	1	2	2	1	0	1	0	0	E7F1Y1;A0A2R8QBC7;E7F1A9;A0A2R8Q8A1;F1QFZ7;A0A2R8RN55		nfasca	tr|E7F1Y1|E7F1Y1_DANRE Neurofascin homolog (chicken) a OS=Danio rerio OX=7955 GN=nfasca PE=1 SV=2;tr|A0A2R8QBC7|A0A2R8QBC7_DANRE Neurofascin homolog (chicken) a OS=Danio rerio OX=7955 GN=nfasca PE=1 SV=1;tr|E7F1A9|E7F1A9_DANRE Neurofascin homolog (chicken)	anatomical structure development;axon ensheathment;axon guidance;cellular component organization;cellular component organization or biogenesis;cellular process;chemotaxis;developmental process;ensheathment of neurons;locomotion;multicellular organismal process;multicellular organismal signaling;myelination;neurological system process;peripheral nervous system development;response to chemical stim…
3.79631	3.83428	5.13173	4.91864	6.00843	3.70354	6.83091	5.55566	6.64959	5.56778	6.0854	5.34769	5.95164	5.9837	5.19306	6.16933	0.537343		0.0603164	0.214468	-0.896085	-2.0433	91	65	11	223.29	323.31	20033000000	3	11	34	31	48	12	75	34	64	37	51	35	50	52	28	45	B6IDE1;A0A0G2L6C1;A0A0N4STT5		smyhc2	tr|B6IDE1|B6IDE1_DANRE Slow myosin heavy chain 2 OS=Danio rerio OX=7955 GN=smyhc2 PE=1 SV=1;tr|A0A0G2L6C1|A0A0G2L6C1_DANRE Slow myosin heavy chain 2 OS=Danio rerio OX=7955 GN=smyhc2 PE=1 SV=2;tr|A0A0N4STT5|A0A0N4STT5_DANRE Slow myosin heavy chain 2 OS=Dani	multicellular organismal process;muscle contraction;muscle system process;skeletal muscle contraction;slow-twitch skeletal muscle fiber contraction;striated muscle contraction;system process;twitch skeletal muscle contraction;voluntary skeletal muscle contraction	adenyl nucleotide binding;adenyl ribonucleotide binding;ATP binding;binding;catalytic activity;hydrolase activity;hydrolase activity, acting on acid anhydrides;hydrolase activity, acting on acid anhydrides, in phosphorus-containing anhydrides;motor activity;nucleoside-triphosphatase activity;nucleotide binding;purine nucleotide binding;purine ribonucleoside triphosphate binding;purine ribonucleot…
2.90333	2.89389	2.74496	2.46304	2.41966	2.91731	3.40196	2.57228	3.71055	4.3071	3.26277	3.67452	3.44355	4.17377	3.40166	3.5107	0.537366	+	0.000142044	0.00988235	-0.896024	-5.17053	22	22	19	84.991	224.6	3845500000	17	13	12	12	10	9	17	12	14	14	13	17	17	16	11	11	F1R886;F1QFC2		cfb	tr|F1R886|F1R886_DANRE Complement factor B OS=Danio rerio OX=7955 GN=cfb PE=1 SV=1;tr|F1QFC2|F1QFC2_DANRE Complement factor B OS=Danio rerio OX=7955 GN=cfb PE=1 SV=3	activation of immune response;biological regulation;complement activation;humoral immune response;immune effector process;immune response;immune system process;macromolecule metabolic process;metabolic process;positive regulation of biological process;positive regulation of immune response;positive regulation of immune system process;positive regulation of response to stimulus;primary metabolic p…	catalytic activity;endopeptidase activity;hydrolase activity;peptidase activity;peptidase activity, acting on L-amino acid peptides;serine hydrolase activity;serine-type endopeptidase activity;serine-type peptidase activity
-0.989138	-2.89198	-3.25157	-5.76809	-3.89474	-0.96487	-3.45293	NaN	-2.81354	NaN	NaN	NaN	NaN	NaN	-1.94887	-1.64454	0.537813		0.293404	0.528627	1.01887	1.09168	3	3	2	23.507	5.0236	45846000	2	2	1	1	1	1	0	0	1	0	0	0	0	0	2	3	F1QBP4;F1QPH1;F1QVU8		si:dkey-21e2.15	tr|F1QBP4|F1QBP4_DANRE Si:dkey-21e2.15 OS=Danio rerio OX=7955 GN=si:dkey-21e2.15 PE=3 SV=3;tr|F1QPH1|F1QPH1_DANRE Si:dkey-21e2.15 (Fragment) OS=Danio rerio OX=7955 GN=si:dkey-21e2.15 PE=3 SV=1;tr|F1QVU8|F1QVU8_DANRE Si:dkey-21e2.15 (Fragment) OS=Danio reri		catalytic activity;endopeptidase activity;hydrolase activity;peptidase activity;peptidase activity, acting on L-amino acid peptides;serine hydrolase activity;serine-type endopeptidase activity;serine-type peptidase activity
2.72989	3.90507	4.6505	3.70095	4.18916	2.96255	4.19707	4.55361	5.87308	4.47088	4.05668	3.7155	4.26199	4.40462	5.64707	5.617	0.53784		0.0351247	0.165713	-0.894752	-2.33234	6	4	4	8.3736	41.518	7585600000	4	3	4	3	4	4	2	4	4	4	3	3	3	4	5	4	A7YY99		atp5ia	tr|A7YY99|A7YY99_DANRE ATP synthase subunit e, mitochondrial OS=Danio rerio OX=7955 GN=atp5mea PE=1 SV=1	ATP biosynthetic process;ATP metabolic process;ATP synthesis coupled proton transport;biosynthetic process;cation transport;cellular biosynthetic process;cellular metabolic process;cellular nitrogen compound biosynthetic process;cellular nitrogen compound metabolic process;cellular process;energy coupled proton transport, down electrochemical gradient;establishment of localization;heterocycle bio…	cation transmembrane transporter activity;hydrogen ion transmembrane transporter activity;inorganic cation transmembrane transporter activity;ion transmembrane transporter activity;monovalent inorganic cation transmembrane transporter activity;substrate-specific transmembrane transporter activity;substrate-specific transporter activity;transmembrane transporter activity;transporter activity
0.334726	-1.03979	0.581602	0.408707	0.473134	0.0158005	0.343594	0.561527	1.80025	0.908451	0.575285	1.07158	0.780211	0.462118	0.775267	2.45059	0.538472		0.0112347	0.094928	-0.893056	-2.91802	4	4	4	33.521	29.855	629670000	2	1	2	3	2	2	2	3	4	3	1	3	2	2	2	5	E9QIA2;A0A2R8RY60;F1R0Z7		alg5	tr|E9QIA2|E9QIA2_DANRE ALG5 dolichyl-phosphate beta-glucosyltransferase OS=Danio rerio OX=7955 GN=alg5 PE=4 SV=1;tr|A0A2R8RY60|A0A2R8RY60_DANRE ALG5 dolichyl-phosphate beta-glucosyltransferase OS=Danio rerio OX=7955 GN=alg5 PE=4 SV=1;tr|F1R0Z7|F1R0Z7_DANRE		catalytic activity;transferase activity;transferase activity, transferring glycosyl groups
1.42344	2.28094	3.05087	2.34737	3.44688	2.15888	4.48075	4.11213	4.15806	3.99663	3.82389	3.27081	3.86925	3.87171	3.19349	4.20928	0.540931		0.0411201	0.180947	-0.886483	-2.24915	82	11	5	222.6	67.349	4247800000	2	3	5	2	12	5	12	10	10	6	6	7	7	8	4	10	F1QVX3		myhb	tr|F1QVX3|F1QVX3_DANRE Myosin, heavy chain b OS=Danio rerio OX=7955 GN=myhb PE=1 SV=2		adenyl nucleotide binding;adenyl ribonucleotide binding;ATP binding;binding;catalytic activity;hydrolase activity;hydrolase activity, acting on acid anhydrides;hydrolase activity, acting on acid anhydrides, in phosphorus-containing anhydrides;motor activity;nucleoside-triphosphatase activity;nucleotide binding;purine nucleotide binding;purine ribonucleoside triphosphate binding;purine ribonucleot…
0.381048	-1.28605	NaN	-2.18826	0.114802	-1.62977	-1.22517	-1.78827	0.0391006	0.642237	-0.424795	0.163307	-1.05431	-0.400034	-0.466312	-0.201385	0.544862		0.0339693	0.164293	-1.2816	-2.34991	10	9	9	107.09	48.276	259910000	5	0	0	0	3	0	1	1	3	6	3	5	1	5	1	0	E9QIR0		erap1a	tr|E9QIR0|E9QIR0_DANRE Aminopeptidase OS=Danio rerio OX=7955 GN=erap1a PE=1 SV=1		binding;catalytic activity;cation binding;hydrolase activity;ion binding;metal ion binding;metallopeptidase activity;peptidase activity;peptidase activity, acting on L-amino acid peptides;transition metal ion binding;zinc ion binding
-0.91148	-2.32347	-1.32259	0.00550461	-2.42606	-0.862543	-1.11931	-1.50818	0.821293	-0.43614	-0.645926	-0.828848	-0.849868	-1.15589	0.653717	-1.04862	0.546302		0.0416133	0.181755	-0.872231	-2.24282	2	2	2	37.082	31.639	245180000	2	1	2	3	3	2	1	3	3	2	2	3	2	1	3	2	F1QPW5		si:ch211-214p13.3	tr|F1QPW5|F1QPW5_DANRE Si:ch211-214p13.3 (Fragment) OS=Danio rerio OX=7955 GN=si:ch211-214p13.3 PE=4 SV=1
1.07562	1.66144	2.26895	0.0756493	1.87558	0.174898	2.12978	1.93198	1.59442	2.47622	2.53486	2.33712	2.24396	2.6638	2.15212	2.15142	0.547146		0.0185959	0.119234	-0.870003	-2.66179	10	10	10	37.277	23.076	1487800000	2	5	7	1	6	1	7	5	3	10	10	9	10	7	5	5	Q5RHE5		si:dkey-90m5.4	tr|Q5RHE5|Q5RHE5_DANRE Si:dkey-90m5.4 OS=Danio rerio OX=7955 GN=si:dkey-90m5.4 PE=4 SV=1
-4.87164	-4.23653	-2.24039	-4.61745	-0.950278	-4.61789	-1.21408	-1.13752	-0.769411	-2.03076	-2.50691	-3.30934	-3.7864	-1.27221	-1.2133	-2.03892	0.547216		0.250043	0.48537	-0.869817	-1.20003	3	3	3	11.16	27.85	93947000	0	0	1	0	3	0	2	1	3	1	2	0	1	2	3	1	Q7ZZZ4		higd1a	tr|Q7ZZZ4|Q7ZZZ4_DANRE HIG1 hypoxia-inducible domain family, member 1A OS=Danio rerio OX=7955 GN=higd1a PE=1 SV=1
0.398079	1.5501	0.560787	-0.114634	0.941297	0.834326	1.30505	0.306292	2.6042	1.60712	0.880373	1.96209	2.11203	1.12522	2.23906	0.192398	0.548039		0.0243705	0.13728	-0.867649	-2.52275	9	9	9	45.711	69.938	870600000	6	7	5	4	6	5	7	4	11	9	4	8	9	6	7	3	B0V0X5		nceh1a	tr|B0V0X5|B0V0X5_DANRE Neutral cholesterol ester hydrolase 1a OS=Danio rerio OX=7955 GN=nceh1a PE=1 SV=1		carboxylic ester hydrolase activity;catalytic activity;hydrolase activity;hydrolase activity, acting on ester bonds
-2.00464	-0.933903	-2.32969	-1.3353	-1.56154	-1.37354	-1.09991	-2.33242	-0.911869	-0.599489	-0.764708	-1.0687	-0.97837	-0.180124	-0.712908	-0.821564	0.548418	+	0.00122143	0.0299608	-0.866653	-4.03808	2	2	2	10.018	7.9532	193450000	2	2	2	2	2	1	2	2	2	2	2	2	2	2	2	3	Q6DGH3;F8W5Y7		sec61b	tr|Q6DGH3|Q6DGH3_DANRE Protein transport protein Sec61 subunit beta OS=Danio rerio OX=7955 GN=sec61b PE=1 SV=1;tr|F8W5Y7|F8W5Y7_DANRE SEC61 translocon subunit beta OS=Danio rerio OX=7955 GN=sec61b PE=1 SV=1	establishment of localization;establishment of localization in cell;establishment of protein localization;intracellular protein transport;intracellular transport;protein transport;transport
2.0574	2.00349	2.04674	2.31663	2.29133	2.09627	2.21331	2.13517	5.05384	1.59815	1.65797	1.09067	1.77432	2.0799	5.40739	5.42284	0.548821		0.222457	0.453562	-0.865592	-1.27677	14	14	14	62.967	94.027	3436200000	6	8	6	5	8	7	9	6	23	6	6	4	3	10	21	25	Q5PNP4		nt5e	tr|Q5PNP4|Q5PNP4_DANRE 5-nucleotidase, ecto (CD73) OS=Danio rerio OX=7955 GN=nt5e PE=3 SV=2	catabolic process;cellular catabolic process;cellular metabolic process;cellular nitrogen compound catabolic process;cellular nitrogen compound metabolic process;cellular process;metabolic process;nitrogen compound metabolic process;nucleobase-containing compound catabolic process;nucleobase-containing compound metabolic process;nucleobase-containing small molecule metabolic process;nucleoside ph…	binding;catalytic activity;cation binding;hydrolase activity;hydrolase activity, acting on ester bonds;ion binding;metal ion binding;nucleotide binding
-1.37791	-0.972563	-0.648026	-0.759312	-0.916959	-0.626398	-0.195276	-0.43696	0.444765	0.239346	0.826431	0.363169	0.692483	-0.908176	0.111494	-0.781052	0.548958		0.0049426	0.0603733	-0.865233	-3.3315	11	11	11	611.71	53.478	349890000	3	3	5	2	5	4	4	5	9	7	10	4	8	2	4	3	I3ISA6		eppk1	tr|I3ISA6|I3ISA6_DANRE Epiplakin 1 OS=Danio rerio OX=7955 GN=eppk1 PE=1 SV=1	biological adhesion;cell adhesion;cell-cell adhesion;cellular process
-4.24049	-3.18649	-3.48919	-4.05238	-3.16937	-4.0209	-2.88877	-4.31444	-2.85136	-2.64864	-2.65189	-3.04705	-2.44619	-2.80331	-2.91658	-3.13942	0.552023	+	0.00117455	0.0294	-0.857199	-4.05807	5	5	5	33.362	4.6173	48253000	0	3	3	0	4	1	3	1	1	4	4	4	4	3	4	1	E7F6T6		LOC556422	tr|E7F6T6|E7F6T6_DANRE Solute carrier family 25 member 51b OS=Danio rerio OX=7955 GN=slc25a51b PE=1 SV=1	establishment of localization;transport
-1.38716	-0.498344	-1.00821	-0.643484	-1.33567	-2.10122	-0.420706	-0.718763	-0.457048	-0.0809536	0.15057	-0.206512	0.128747	-0.331795	-0.136932	-0.347498	0.553242	+	0.00143264	0.0326786	-0.854017	-3.95675	7	7	7	63.934	37.387	256320000	0	1	0	3	0	0	2	3	0	1	3	3	2	2	3	3	E7FC09		cars2	tr|E7FC09|E7FC09_DANRE Cysteinyl-tRNA synthetase 2, mitochondrial OS=Danio rerio OX=7955 GN=cars2 PE=1 SV=1	amine metabolic process;amino acid activation;carboxylic acid metabolic process;cellular amine metabolic process;cellular amino acid metabolic process;cellular ketone metabolic process;cellular macromolecule metabolic process;cellular metabolic process;cellular nitrogen compound metabolic process;cellular process;cysteinyl-tRNA aminoacylation;macromolecule metabolic process;metabolic process;ncRN…	adenyl nucleotide binding;adenyl ribonucleotide binding;aminoacyl-tRNA ligase activity;ATP binding;binding;catalytic activity;cysteine-tRNA ligase activity;ligase activity;ligase activity, forming aminoacyl-tRNA and related compounds;ligase activity, forming carbon-oxygen bonds;nucleotide binding;purine nucleotide binding;purine ribonucleoside triphosphate binding;purine ribonucleotide binding;ri…
7.28923	9.32077	11.0769	9.50225	10.6308	8.47138	10.61	9.90127	11.0748	10.5153	10.9053	9.30722	10.4296	10.4903	10.5836	10.259	0.556596		0.101449	0.293417	-0.845298	-1.75307	15	15	15	15.583	179.13	414730000000	17	37	85	37	93	28	85	60	93	69	65	31	66	64	56	54	Q6VN46;H0WE38	Myoglobin	mb	sp|Q6VN46|MYG_DANRE Myoglobin OS=Danio rerio OX=7955 GN=mb PE=2 SV=3;tr|H0WE38|H0WE38_DANRE Myoglobin OS=Danio rerio OX=7955 GN=mb PE=1 SV=1	anatomical structure development;cell differentiation;cellular developmental process;cellular process;developmental process;digestive tract development;response to activity;response to chemical stimulus;response to hypoxia;response to oxygen levels;response to stimulus;response to stress;vasculogenesis	binding;cation binding;heme binding;ion binding;iron ion binding;metal ion binding;oxygen binding;oxygen transporter activity;substrate-specific transporter activity;tetrapyrrole binding;transition metal ion binding;transporter activity
NaN	-6.11298	-5.56941	NaN	-5.43196	NaN	-5.32726	-5.15832	-4.24417	-4.97671	-4.2566	NaN	-4.64253	NaN	NaN	-5.25638	0.556823	+	0.000212738	0.012878	-0.924281	-4.95179	2	2	2	45.162	2.9739	8110700	0	0	0	0	0	0	0	0	2	0	1	0	1	0	0	0	F1R676		pofut1	tr|F1R676|F1R676_DANRE Protein O-fucosyltransferase 1 OS=Danio rerio OX=7955 GN=pofut1 PE=1 SV=1
-2.69372	-2.62951	-2.70318	-2.49345	-3.03552	-3.43361	-1.45739	-3.06456	-1.04477	-2.20903	-1.6869	-2.22032	-1.79714	-1.61107	-2.43697	-1.80392	0.559573		0.00582472	0.0662602	-0.837603	-3.24896	4	4	4	46.91	5.7879	95523000	0	1	0	0	1	0	1	1	2	0	1	1	0	1	0	1	Q8QGW4		rapsn	tr|Q8QGW4|Q8QGW4_DANRE Rapsyn protein OS=Danio rerio OX=7955 GN=rapsn PE=2 SV=1	cell communication;cell-cell signaling;cellular component assembly;cellular component assembly at cellular level;cellular component organization;cellular component organization at cellular level;cellular component organization or biogenesis;cellular component organization or biogenesis at cellular level;cellular process;signaling;synapse assembly;synapse organization;synaptic transmission	binding;cation binding;ion binding;metal ion binding;transition metal ion binding;zinc ion binding
-0.559376	-0.295439	-1.05078	-0.110678	-0.590631	-1.61031	-1.45762	-1.43343	-0.594223	0.953163	-0.525478	0.286316	-0.862639	0.634827	-0.0973186	-0.204626	0.559696		0.0150635	0.106248	-0.837284	-2.76928	7	7	7	43.005	17.008	307130000	2	2	1	2	3	0	0	0	3	8	2	7	1	8	4	4	Q1RLT0	S-adenosylmethionine synthase	mat2al	tr|Q1RLT0|Q1RLT0_DANRE S-adenosylmethionine synthase OS=Danio rerio OX=7955 GN=mat2al PE=1 SV=1	amine biosynthetic process;amine metabolic process;biosynthetic process;carboxylic acid biosynthetic process;carboxylic acid metabolic process;cellular amine metabolic process;cellular amino acid biosynthetic process;cellular amino acid metabolic process;cellular biosynthetic process;cellular ketone metabolic process;cellular metabolic process;cellular modified amino acid biosynthetic process;cel…	adenyl nucleotide binding;adenyl ribonucleotide binding;ATP binding;binding;catalytic activity;cation binding;ion binding;metal ion binding;methionine adenosyltransferase activity;nucleotide binding;purine nucleotide binding;purine ribonucleoside triphosphate binding;purine ribonucleotide binding;ribonucleotide binding;transferase activity;transferase activity, transferring alkyl or aryl (other t…
-0.749474	0.3806	-0.68742	-0.826191	-0.514812	-0.338144	0.664452	-0.538586	1.68741	0.008564	NaN	0.010828	0.336188	0.182381	0.0975246	1.22293	0.561461		0.75743	0.877079	-0.215324	-0.31497	2	2	2	40.956	5.9288	390100000	0	1	2	0	2	0	1	1	2	1	0	1	1	1	1	1	F1QI68		nt5c1bb	tr|F1QI68|F1QI68_DANRE 5-nucleotidase, cytosolic IB b OS=Danio rerio OX=7955 GN=nt5c1bb PE=4 SV=1	cellular metabolic process;cellular nitrogen compound metabolic process;cellular process;metabolic process;nitrogen compound metabolic process;nucleobase-containing compound metabolic process;nucleobase-containing small molecule metabolic process;nucleoside phosphate metabolic process;nucleotide metabolic process;primary metabolic process;small molecule metabolic process	5'-nucleotidase activity;binding;catalytic activity;cation binding;hydrolase activity;hydrolase activity, acting on ester bonds;ion binding;magnesium ion binding;metal ion binding;nucleotidase activity;nucleotide binding;phosphatase activity;phosphoric ester hydrolase activity
5.42883	5.84913	5.58941	5.84318	6.10305	5.68416	5.90627	5.72967	6.37396	6.85886	6.79989	6.82261	6.7668	6.7651	6.1688	6.22382	0.562231	+	1.20276e-05	0.00228571	-0.830765	-6.59317	23	23	9	56.539	230.87	25092000000	22	23	23	25	25	25	25	20	24	28	27	30	28	25	27	26	A2BGR9		aldh2.1	tr|A2BGR9|A2BGR9_DANRE Aldehyde dehydrogenase 2 family member, tandem duplicate 1 OS=Danio rerio OX=7955 GN=aldh2.1 PE=1 SV=1		catalytic activity;oxidoreductase activity;oxidoreductase activity, acting on the aldehyde or oxo group of donors;oxidoreductase activity, acting on the aldehyde or oxo group of donors, NAD or NADP as acceptor
-2.47321	-2.91888	-1.9111	-3.53954	-3.13724	-2.87736	-2.04467	-3.78859	-2.84345	-2.27725	-2.53648	-1.54482	-0.908027	-1.54807	-1.38395	-3.09431	0.566725		0.0404074	0.179575	-0.819278	-2.25841	4	4	4	39.455	10.111	66952000	1	1	1	0	2	0	1	0	0	3	1	2	3	2	2	0	E9QBJ5;A0A2R8Q0J7		ntd5	tr|E9QBJ5|E9QBJ5_DANRE Ntl-dependent gene 5 OS=Danio rerio OX=7955 GN=ntd5 PE=1 SV=1;tr|A0A2R8Q0J7|A0A2R8Q0J7_DANRE Uncharacterized protein OS=Danio rerio OX=7955 GN=ntd5 PE=4 SV=1		enzyme inhibitor activity;enzyme regulator activity;peptidase inhibitor activity;peptidase regulator activity
-3.81684	NaN	NaN	-3.7174	-3.51072	NaN	-3.27327	-3.68348	NaN	-1.84695	-2.26863	NaN	-2.88479	-3.42463	-2.93048	-3.33826	0.567208		0.307039	0.537525	-0.623516	-1.06012	3	3	3	32.078	4.8074	29649000	0	1	0	0	0	0	0	0	0	2	1	0	0	0	1	0	B0V1F9		ca8	tr|B0V1F9|B0V1F9_DANRE Carbonic anhydrase VIII OS=Danio rerio OX=7955 GN=ca8 PE=1 SV=1	cellular metabolic process;cellular process;metabolic process;one-carbon metabolic process;small molecule metabolic process	binding;carbonate dehydratase activity;carbon-oxygen lyase activity;catalytic activity;cation binding;hydro-lyase activity;ion binding;lyase activity;metal ion binding;transition metal ion binding;zinc ion binding
-3.7491	-4.23294	-5.42737	-4.97283	-3.51638	-5.29801	-4.52486	-4.85559	-3.40144	-3.44736	-4.01459	-3.79996	-4.04323	-3.61668	-4.12137	-3.60188	0.567888		0.00830052	0.0795405	-0.816322	-3.07077	2	2	2	78.714	1.8051	25180000	1	1	0	0	1	0	0	0	1	0	0	0	0	0	0	0	F1QD40	Translation initiation factor IF-2	mtif2	tr|F1QD40|F1QD40_DANRE Mitochondrial translational initiation factor 2 OS=Danio rerio OX=7955 GN=mtif2 PE=1 SV=1		binding;catalytic activity;GTP binding;GTPase activity;guanyl nucleotide binding;guanyl ribonucleotide binding;hydrolase activity;hydrolase activity, acting on acid anhydrides;hydrolase activity, acting on acid anhydrides, in phosphorus-containing anhydrides;nucleic acid binding;nucleoside-triphosphatase activity;nucleotide binding;purine nucleotide binding;purine ribonucleoside triphosphate bind…
-1.02417	0.438766	0.879532	-0.581955	1.21008	-1.32569	1.01106	0.958199	1.26239	1.42132	1.04337	0.362411	1.02595	0.809074	1.19867	0.967215	0.568184		0.0480767	0.194394	-0.815571	-2.16583	7	7	7	27.137	13.982	659000000	1	5	2	0	2	0	5	6	4	5	4	2	6	3	3	4	F1QQY8;Q567E6;A0A0R4IWQ4	Coenzyme Q-binding protein COQ10 homolog B, mitochondrial	coq10b	tr|F1QQY8|F1QQY8_DANRE Coenzyme Q-binding protein COQ10 homolog B, mitochondrial OS=Danio rerio OX=7955 GN=coq10b PE=1 SV=1;sp|Q567E6|CQ10B_DANRE Coenzyme Q-binding protein COQ10 homolog B, mitochondrial OS=Danio rerio OX=7955 GN=coq10b PE=2 SV=1;tr|A0A0R4
1.49843	2.37634	0.397049	1.76787	2.91479	2.29816	2.72519	0.564049	2.35814	2.81103	2.79461	2.77637	2.86593	3.19205	2.0577	2.18883	0.569257		0.0411079	0.181145	-0.812849	-2.2493	7	7	7	22.85	82.504	1630900000	6	8	5	5	10	8	8	5	6	9	10	9	8	10	5	6	Q7T387		abhd14b	tr|Q7T387|Q7T387_DANRE Abhydrolase domain-containing 14B OS=Danio rerio OX=7955 GN=abhd14b PE=1 SV=1
-2.03796	0.393681	1.41001	1.73532	2.07617	0.20797	1.25717	0.576668	1.75399	1.03393	1.5159	0.648209	1.81658	1.9693	1.9361	1.4195	0.570655		0.117111	0.316343	-0.809309	-1.67003	27	6	6	103.34	21.489	759520000	0	2	2	3	2	3	2	1	2	1	1	1	2	3	1	1	A0A2R8QBL5;E9QFR8		actn2b	tr|A0A2R8QBL5|A0A2R8QBL5_DANRE Actinin, alpha 2b OS=Danio rerio OX=7955 GN=actn2b PE=1 SV=1;tr|E9QFR8|E9QFR8_DANRE Actinin, alpha 2b OS=Danio rerio OX=7955 GN=actn2b PE=1 SV=1		binding;calcium ion binding;cation binding;ion binding;metal ion binding
-3.79271	-3.3118	-3.37784	-3.74747	-3.03423	-3.46711	-3.07263	-3.27425	-2.01522	-2.23489	-2.94509	-2.69846	-2.48831	-2.81853	-2.54849	-2.88362	0.572093	+	0.00010905	0.00828571	-0.805679	-5.31554	6	5	5	77.357	7.4421	50545000	0	1	0	0	3	0	1	2	2	3	2	1	3	2	1	0	Q0R4G9		hspa12b	tr|Q0R4G9|Q0R4G9_DANRE HSPA12B OS=Danio rerio OX=7955 GN=hspa12b PE=2 SV=1	anatomical structure formation involved in morphogenesis;anatomical structure morphogenesis;angiogenesis;blood vessel morphogenesis;developmental process;sprouting angiogenesis
-1.08625	-2.64374	-0.573025	-0.982212	-0.265542	-1.77444	-1.25045	-0.864098	-0.17602	-0.285011	-0.48633	-0.62748	-0.428782	-0.52063	-0.0458679	-0.424213	0.572093		0.0100709	0.0901481	-0.805678	-2.97327	2	2	2	8.3841	7.6015	187270000	0	0	0	0	1	2	0	1	2	2	1	1	0	2	2	0	A0A0R4IBW7			tr|A0A0R4IBW7|A0A0R4IBW7_DANRE Si:ch211-239j9.1 OS=Danio rerio OX=7955 GN=si:ch211-239j9.1 PE=4 SV=1
-1.73584	-3.16971	-2.32529	-2.25292	-1.95455	-2.00747	-2.1647	-2.4154	-0.96994	-1.2653	-1.25592	-1.1504	-1.5972	-1.91638	-2.16554	-1.28773	0.573481	+	0.00186552	0.0370233	-0.802184	-3.82265	8	8	8	66.202	31.854	106370000	4	2	5	4	5	2	2	3	4	5	5	3	5	2	3	5	X1WH50		si:ch211-137a8.4	tr|X1WH50|X1WH50_DANRE Si:ch211-137a8.4 OS=Danio rerio OX=7955 GN=si:ch211-137a8.4 PE=1 SV=1
-2.4965	NaN	NaN	NaN	-1.68319	NaN	NaN	NaN	-2.08992	-1.0177	-0.739954	-1.33754	-1.26861	NaN	NaN	NaN	0.574708		0.212512	0.442705	-1.33618	-1.30628	2	2	2	6.468	12.22	70795000	1	0	1	0	0	0	0	0	1	2	2	0	1	0	0	0	A0A2R8Q9S7;A0A0R4ITV0;A0A2R8RJ62;Q7T133		pcp4l1	tr|A0A2R8Q9S7|A0A2R8Q9S7_DANRE Si:dkey-46i9.1 OS=Danio rerio OX=7955 GN=si:dkey-46i9.1 PE=4 SV=1;tr|A0A0R4ITV0|A0A0R4ITV0_DANRE Si:dkey-46i9.1 OS=Danio rerio OX=7955 GN=si:dkey-46i9.1 PE=4 SV=1;tr|A0A2R8RJ62|A0A2R8RJ62_DANRE Uncharacterized protein OS=Dani
0.943989	1.83546	1.63546	0.94315	1.71095	2.01552	1.4918	1.51047	2.26796	2.31867	1.87129	2.00468	2.58168	2.38696	2.45407	2.56669	0.576083	+	0.000262171	0.0137391	-0.795651	-4.83991	5	5	5	235.14	5.5558	1472100000	0	1	0	0	1	0	2	0	1	1	0	2	1	1	1	2	F8W4Q1		dspa	tr|F8W4Q1|F8W4Q1_DANRE Desmoplakin a OS=Danio rerio OX=7955 GN=dspa PE=1 SV=2
-0.326517	0.185337	-0.396017	-0.717623	-0.472749	-1.20374	0.549576	-0.257328	0.82276	1.27278	0.787523	0.57296	0.890132	-0.435957	0.207489	-0.396187	0.576315		0.0156321	0.108214	-0.79507	-2.75042	6	6	5	23.695	39.529	401550000	1	3	1	1	2	1	4	4	3	4	4	3	6	3	5	2	Q6NX86		hmgb1a	tr|Q6NX86|Q6NX86_DANRE High mobility group box 1a OS=Danio rerio OX=7955 GN=hmgb1a PE=1 SV=1		binding;DNA binding;nucleic acid binding
-0.110374	0.586496	0.212929	0.486889	0.247031	-0.54117	0.458992	0.135069	0.0962963	1.82133	1.02904	1.24323	1.2851	2.10892	0.0978069	0.112904	0.578406		0.0234831	0.134221	-0.789845	-2.5419	6	2	2	14.339	21.674	510240000	0	2	1	1	0	0	2	1	0	4	2	2	2	4	0	0	Q1LUT0		nutf2	tr|Q1LUT0|Q1LUT0_DANRE Novel protein similar to vertebrate nuclear transport factor 2 (NUTF2) OS=Danio rerio OX=7955 GN=nutf2 PE=1 SV=1	establishment of localization;transport
-3.52561	-2.09765	-2.42391	-3.04205	-2.12956	-2.30605	-1.28694	-1.6243	-1.85824	-1.03011	-0.493494	-1.72366	-0.628724	-1.50379	-2.51868	-2.37835	0.579296		0.0506235	0.200491	-0.787627	-2.13813	3	3	3	40.749	12.385	112380000	0	2	1	0	1	1	1	0	1	2	1	1	2	2	0	2	B0S5M9		wars2	tr|B0S5M9|B0S5M9_DANRE Tryptophanyl tRNA synthetase 2, mitochondrial OS=Danio rerio OX=7955 GN=wars2 PE=1 SV=1	amine metabolic process;amino acid activation;carboxylic acid metabolic process;cellular amine metabolic process;cellular amino acid metabolic process;cellular ketone metabolic process;cellular macromolecule metabolic process;cellular metabolic process;cellular nitrogen compound metabolic process;cellular process;macromolecule metabolic process;metabolic process;ncRNA metabolic process;nitrogen c…	adenyl nucleotide binding;adenyl ribonucleotide binding;aminoacyl-tRNA ligase activity;ATP binding;binding;catalytic activity;ligase activity;ligase activity, forming aminoacyl-tRNA and related compounds;ligase activity, forming carbon-oxygen bonds;nucleotide binding;purine nucleotide binding;purine ribonucleoside triphosphate binding;purine ribonucleotide binding;ribonucleotide binding;tryptopha…
-4.91846	-3.14186	NaN	-5.03132	-4.65676	-3.50852	-4.10183	-4.79833	-2.86785	-3.66549	NaN	-3.72824	-2.37032	-3.94686	-4.54557	NaN	0.579375		0.177953	0.406157	-0.715484	-1.41839	15	2	0	131.98	29.289	23082000	1	1	0	0	0	1	0	0	1	0	0	0	1	0	0	0	F6P4J8;A0A0R4INX7;A0A0R4IAA6;A0A0H2UKS5;A0A2R8QRH9;A0A0R4IMZ0;A0A2R8QFV8;A0A0R4IGB3;A0A0R4IJJ3;A0A0R4I9L8;A0A0R4II95;A0A2R8S0F3;A0A0R4ISH0;A0A2R8QI47		si:ch211-205a14.11	tr|F6P4J8|F6P4J8_DANRE Si:dkey-193i10.1 OS=Danio rerio OX=7955 GN=si:dkey-193i10.1 PE=4 SV=1;tr|A0A0R4INX7|A0A0R4INX7_DANRE Si:dkey-193i10.1 OS=Danio rerio OX=7955 GN=si:dkey-193i10.1 PE=4 SV=2;tr|A0A0R4IAA6|A0A0R4IAA6_DANRE Zgc:174944 (Fragment) OS=Danio
-2.87804	-1.5636	-1.58287	-2.22223	-1.6033	-2.57619	-2.09083	-2.21798	-0.426359	-1.64425	-2.15859	-1.722	-0.941506	-1.63378	-0.8706	-1.04293	0.579596		0.0102786	0.0914985	-0.78688	-2.96297	5	5	5	56.529	5.7573	134250000	0	1	0	0	3	0	0	1	4	1	1	1	2	0	3	0	A8KBZ9		xpnpep3	tr|A8KBZ9|A8KBZ9_DANRE X-prolyl aminopeptidase (Aminopeptidase P) 3, putative OS=Danio rerio OX=7955 GN=xpnpep3 PE=1 SV=1		aminopeptidase activity;binding;catalytic activity;cation binding;exopeptidase activity;hydrolase activity;ion binding;manganese ion binding;metal ion binding;peptidase activity;peptidase activity, acting on L-amino acid peptides;transition metal ion binding
NaN	-3.16624	-4.54503	-3.63594	-3.42788	-2.13013	-2.59692	-2.13726	NaN	-1.54492	-2.78304	-2.14267	-2.0973	-3.28728	-1.2802	-3.00084	0.579884		0.542795	0.730871	-0.407958	-0.623792	3	3	1	66.936	5.1029	61818000	0	3	0	2	1	1	1	0	0	1	0	0	2	1	1	2	F1QG78		sacm1lb	tr|F1QG78|F1QG78_DANRE Phosphatidylinositide phosphatase SAC1-B OS=Danio rerio OX=7955 GN=sacm1lb PE=1 SV=1		catalytic activity;hydrolase activity;hydrolase activity, acting on ester bonds;phosphoric ester hydrolase activity
-0.676788	-0.301041	0.357824	-0.923176	-1.37222	-1.45266	0.966475	0.368866	-0.000123978	0.631609	0.429779	0.852459	0.682385	0.635204	0.126047	-0.103701	0.580031		0.0347435	0.166413	-0.785798	-2.33808	5	5	1	25.192	7.545	431980000	2	3	2	3	2	2	3	3	3	4	5	4	3	3	3	3	F1R4Z8	Glutathione S-transferase	gstal	tr|F1R4Z8|F1R4Z8_DANRE Glutathione S-transferase, alpha tandem duplicate 1 OS=Danio rerio OX=7955 GN=gsta.1 PE=1 SV=1		catalytic activity;glutathione transferase activity;transferase activity;transferase activity, transferring alkyl or aryl (other than methyl) groups
-1.64208	-0.835636	-0.135336	-0.333952	-0.015542	-0.890776	0.138386	0.147434	0.462795	0.173115	-0.0515862	-0.51042	0.0485277	-0.0380211	1.36421	1.2697	0.580059		0.0288422	0.148026	-0.785729	-2.4354	4	4	4	15.697	18.834	372450000	2	2	3	3	3	2	3	3	2	2	3	3	3	2	3	2	F1QZY5		hspb6	tr|F1QZY5|F1QZY5_DANRE Heat shock protein, alpha-crystallin-related, b6 OS=Danio rerio OX=7955 GN=hspb6 PE=3 SV=1
NaN	-1.12999	-0.110004	-0.289663	0.18464	-0.654955	0.135731	-0.498205	1.2376	0.670723	0.763186	0.109398	0.753863	0.221958	0.0533409	-0.226683	0.580185		0.0535138	0.205623	-1.41736	-2.10821	6	6	1	21.781	22.744	369870000	0	2	3	3	2	2	5	3	5	4	4	5	5	6	3	3	A0A0R4IS44			tr|A0A0R4IS44|A0A0R4IS44_DANRE PDZ and LIM domain 5b OS=Danio rerio OX=7955 GN=pdlim5b PE=1 SV=2
1.53187	1.35929	0.963884	0.589533	0.982657	-0.505981	-0.458912	0.99515	2.12752	1.21913	1.25436	1.78651	1.15145	1.397	1.2385	1.45779	0.585668		0.0213628	0.126778	-0.771846	-2.59064	36	10	10	184.69	37.168	882510000	8	5	5	4	4	1	2	4	5	4	5	6	5	4	7	6	F1QX13		c3a.3	tr|F1QX13|F1QX13_DANRE Complement component c3a, duplicate 3 OS=Danio rerio OX=7955 GN=c3a.3 PE=1 SV=1		endopeptidase inhibitor activity;endopeptidase regulator activity;enzyme inhibitor activity;enzyme regulator activity;peptidase inhibitor activity;peptidase regulator activity
-4.65161	-3.99986	-2.8247	NaN	-4.394	-4.07142	-2.30215	-3.01963	NaN	-3.26935	-3.17629	-2.30699	-1.88221	-3.07952	NaN	-3.32397	0.586689		0.774103	0.888423	0.192256	0.292623	3	3	3	41.903	12.333	32858000	0	0	1	0	0	0	1	1	0	0	0	2	1	0	0	0	F1QKS2;A0A0R4IEX3		sergef	tr|F1QKS2|F1QKS2_DANRE Secretion-regulating guanine nucleotide exchange factor OS=Danio rerio OX=7955 GN=sergef PE=1 SV=4;tr|A0A0R4IEX3|A0A0R4IEX3_DANRE Secretion-regulating guanine nucleotide exchange factor OS=Danio rerio OX=7955 GN=sergef PE=1 SV=1	biological regulation;negative regulation of biological process;negative regulation of cellular process;negative regulation of protein secretion;negative regulation of protein transport;negative regulation of secretion;negative regulation of transport;regulation of biological process;regulation of cellular localization;regulation of cellular process;regulation of establishment of protein localiza…
-0.143244	1.94898	2.14151	0.500441	1.60501	-0.10334	1.50302	1.36938	2.52232	1.68899	1.15941	1.1608	1.74724	2.28331	2.10207	2.2822	0.58822		0.0554966	0.209374	-0.765571	-2.08854	5	5	5	46.224	42.616	1024700000	1	4	2	1	2	2	2	2	2	6	3	2	2	3	3	2	B8A4T7;A0A286Y8Q8		gyg2	tr|B8A4T7|B8A4T7_DANRE Glycogenin 2 OS=Danio rerio OX=7955 GN=gyg2 PE=1 SV=1;tr|A0A286Y8Q8|A0A286Y8Q8_DANRE Glycogenin 2 OS=Danio rerio OX=7955 GN=gyg2 PE=1 SV=1		catalytic activity;transferase activity;transferase activity, transferring glycosyl groups
-4.81681	-3.17	-2.89342	NaN	-2.62873	NaN	-2.33819	-2.0608	NaN	-2.45104	-3.33006	-1.57005	-2.38261	-1.36202	NaN	NaN	0.588249		0.897105	0.954648	0.0965061	0.131687	5	4	4	42.678	8.4476	45483000	0	0	2	0	1	0	5	3	0	3	2	3	2	3	0	0	Q5RHB8	Branched-chain-amino-acid aminotransferase	bcat1	tr|Q5RHB8|Q5RHB8_DANRE Branched-chain-amino-acid aminotransferase OS=Danio rerio OX=7955 GN=bcat1 PE=1 SV=1	amine biosynthetic process;amine metabolic process;biosynthetic process;branched chain family amino acid biosynthetic process;branched chain family amino acid metabolic process;carboxylic acid biosynthetic process;carboxylic acid metabolic process;cellular amine metabolic process;cellular amino acid biosynthetic process;cellular amino acid metabolic process;cellular biosynthetic process;cellular …	branched-chain-amino-acid transaminase activity;catalytic activity;L-isoleucine transaminase activity;L-leucine transaminase activity;L-valine transaminase activity;transaminase activity;transferase activity;transferase activity, transferring nitrogenous groups
-2.37966	-3.67087	-2.55068	-2.88817	-2.59581	-3.17178	-2.19762	-2.2064	-1.69498	-2.06694	-2.04051	-2.22665	-1.64832	-1.87317	-1.98335	-2.00571	0.588385	+	0.00143736	0.032531	-0.765168	-3.95507	2	2	2	15.742	9.2423	77139000	2	1	2	2	3	3	3	2	2	2	2	2	1	2	2	3	Q501T4		zgc:113201	tr|Q501T4|Q501T4_DANRE Family with sequence similarity 241 member A OS=Danio rerio OX=7955 GN=fam241a PE=2 SV=1
-3.53234	-4.58453	-2.41176	-3.12368	-2.47003	-3.26832	-2.65891	-2.5125	-1.84887	-1.96065	-2.64891	-2.65869	-2.40062	-2.52021	-2.07852	-2.33947	0.589161		0.0175175	0.115367	-0.763266	-2.69234	3	3	3	26.678	5.0855	62168000	1	1	2	0	2	2	1	1	1	1	2	1	2	3	2	2	E7EZA6;A0A2R8Q2S1		BX530018.2	tr|E7EZA6|E7EZA6_DANRE OCIA domain-containing protein OS=Danio rerio OX=7955 GN=LOC553528 PE=4 SV=3;tr|A0A2R8Q2S1|A0A2R8Q2S1_DANRE OCIA domain-containing protein OS=Danio rerio OX=7955 GN=LOC553528 PE=4 SV=1
-2.09717	NaN	-0.830933	-1.28726	-1.4856	-2.80853	-1.41646	-1.09859	-1.69568	-0.84667	-0.654884	0	-0.871581	-0.249929	-1.62395	-0.606239	0.592006		0.0277996	0.144171	-1.06694	-2.45455	4	4	4	54.662	34.024	175950000	1	0	4	2	1	1	2	2	0	3	4	4	0	4	0	1	Q7ZWE1;A0A2R8Q6Z2		pwp1	tr|Q7ZWE1|Q7ZWE1_DANRE PWP1 homolog (S. cerevisiae) OS=Danio rerio OX=7955 GN=pwp1 PE=1 SV=1;tr|A0A2R8Q6Z2|A0A2R8Q6Z2_DANRE PWP1 homolog, endonuclein OS=Danio rerio OX=7955 GN=pwp1 PE=1 SV=1
NaN	-5.03331	-5.8009	-5.63264	-6.42342	-5.59754	-4.52788	-5.62193	-3.69016	NaN	-5.60025	-5.11823	-4.47183	-5.61175	-4.90659	-3.95551	0.592645		0.0475509	0.193922	-0.780062	-2.17172	2	2	2	78.251	2.2952	10016000	2	1	0	0	0	0	0	0	2	0	0	0	2	0	0	2	F1RCJ4		capn9	tr|F1RCJ4|F1RCJ4_DANRE Calpain 9 OS=Danio rerio OX=7955 GN=capn9 PE=1 SV=1	digestion;multicellular organismal process	binding;calcium ion binding;calcium-dependent cysteine-type endopeptidase activity;catalytic activity;cation binding;cysteine-type endopeptidase activity;cysteine-type peptidase activity;endopeptidase activity;hydrolase activity;ion binding;metal ion binding;peptidase activity;peptidase activity, acting on L-amino acid peptides
-4.88571	-3.11463	-3.82291	-3.20812	-4.04999	-4.35654	-4.52761	-4.22332	-2.62914	-3.44729	-2.62246	-2.79908	-3.22028	-3.59866	-3.88025	-3.95877	0.592912		0.0210868	0.126071	-0.754111	-2.59733	3	3	3	72.353	2.3462	30902000	0	3	1	1	0	0	0	0	1	0	1	1	1	0	0	0	B0UXI4		syn1	tr|B0UXI4|B0UXI4_DANRE Synapsin I OS=Danio rerio OX=7955 GN=syn1 PE=1 SV=1	biological regulation;cellular process;establishment of localization;establishment of localization in cell;neurotransmitter secretion;neurotransmitter transport;regulation of biological quality;regulation of neurotransmitter levels;secretion;secretion by cell;signal release;transport	adenyl nucleotide binding;adenyl ribonucleotide binding;ATP binding;binding;catalytic activity;nucleotide binding;purine nucleotide binding;purine ribonucleoside triphosphate binding;purine ribonucleotide binding;ribonucleotide binding
-1.87309	-1.34093	-1.76895	-2.48631	-1.37094	-2.03554	-1.98541	-1.5736	-1.29375	-1.47886	-1.65839	-0.690699	-0.907577	-1.08251	-0.753855	-0.538359	0.59302	+	0.0017042	0.0355772	-0.753848	-3.86852	7	6	6	48.439	7.5886	141810000	3	0	1	1	1	0	1	1	1	2	1	1	5	1	2	1	E9QBW8;A8WG58	Mitogen-activated protein kinase	mapk8a	tr|E9QBW8|E9QBW8_DANRE Mitogen-activated protein kinase OS=Danio rerio OX=7955 GN=mapk8a PE=1 SV=1;tr|A8WG58|A8WG58_DANRE Mitogen-activated protein kinase OS=Danio rerio OX=7955 GN=mapk8a PE=1 SV=1		adenyl nucleotide binding;adenyl ribonucleotide binding;ATP binding;binding;catalytic activity;kinase activity;MAP kinase activity;molecular transducer activity;nucleotide binding;phosphotransferase activity, alcohol group as acceptor;protein kinase activity;protein serine/threonine kinase activity;purine nucleotide binding;purine ribonucleoside triphosphate binding;purine ribonucleotide binding;…
-4.08048	-2.44354	-2.61328	-3.70289	-2.77553	-3.2631	-2.10098	-2.26681	-1.94569	-1.94246	-2.39833	-3.03683	-1.56925	-2.21369	-1.76655	-2.36202	0.593997		0.024518	0.13773	-0.751472	-2.51963	7	7	7	68.292	3.7668	67765000	0	2	0	0	1	1	1	2	4	3	1	0	2	1	4	2	A0A0R4ILX2;A3KPZ2		cratb	tr|A0A0R4ILX2|A0A0R4ILX2_DANRE Carnitine O-acetyltransferase b OS=Danio rerio OX=7955 GN=cratb PE=1 SV=1;tr|A3KPZ2|A3KPZ2_DANRE Carnitine O-acetyltransferase b OS=Danio rerio OX=7955 GN=cratb PE=1 SV=1		catalytic activity;transferase activity;transferase activity, transferring acyl groups
1.89129	2.04374	2.82901	2.0878	3.26693	1.83479	4.16719	4.19246	4.07972	3.53555	3.86265	2.80996	3.72058	3.77147	2.74732	3.78187	0.594813		0.0759367	0.24448	-0.749491	-1.91656	27	9	2	63.369	64.415	3905000000	5	5	13	8	11	7	14	15	14	13	14	9	13	14	7	9	A0A0R4IHN7			tr|A0A0R4IHN7|A0A0R4IHN7_DANRE Zgc:66156 OS=Danio rerio OX=7955 GN=zgc:66156 PE=3 SV=2
-0.17802	1.50008	1.92183	1.43098	2.10643	1.1648	3.01255	1.38267	2.28896	2.73851	2.84383	2.36048	2.94204	2.348	1.83288	0.969358	0.595494		0.0779893	0.247521	-0.74784	-1.90171	10	10	10	34.216	78.455	1607600000	2	6	10	6	8	5	10	9	10	11	8	9	13	10	7	5	Q6GQL7;A0A2R8Q5D9;A0A140LFQ9		fhl1a	tr|Q6GQL7|Q6GQL7_DANRE Fhla protein OS=Danio rerio OX=7955 GN=fhl1a PE=1 SV=1;tr|A0A2R8Q5D9|A0A2R8Q5D9_DANRE Four and a half LIM domains 1a OS=Danio rerio OX=7955 GN=fhl1a PE=1 SV=1;tr|A0A140LFQ9|A0A140LFQ9_DANRE Four and a half LIM domains 1a OS=Danio rer	anatomical structure morphogenesis;cardiac atrium morphogenesis;cardiac chamber morphogenesis;cardiac ventricle morphogenesis;developmental process	binding;cation binding;ion binding;metal ion binding;transition metal ion binding;zinc ion binding
5.41603	5.96872	6.39481	5.69722	6.31369	5.70577	6.02844	6.05039	7.22218	6.4764	6.45358	6.49942	6.37561	6.60685	6.81334	7.08702	0.596703	+	0.000395958	0.0174286	-0.744916	-4.62148	13	13	13	26.408	103.23	31866000000	16	19	15	15	19	18	16	20	24	23	21	17	16	22	22	27	Q1L907		gstr1	tr|Q1L907|Q1L907_DANRE Glutathione S-transferase rho OS=Danio rerio OX=7955 GN=gstr PE=1 SV=1		catalytic activity;transferase activity
8.86686	8.74155	9.01666	8.71956	9.00396	8.97182	8.98171	8.79627	9.45626	9.54677	9.73824	9.60572	9.48238	9.7063	9.78376	9.71028	0.598152	+	8.75633e-09	0	-0.741417	-12.0618	13	13	13	63.837	197.33	225660000000	53	66	62	60	59	57	66	55	67	78	88	81	83	86	85	78	A0A0R4IKE0;F1QXT6;F1QNI9	Calsequestrin	casq1a	tr|A0A0R4IKE0|A0A0R4IKE0_DANRE Calsequestrin OS=Danio rerio OX=7955 GN=casq1a PE=1 SV=2;tr|F1QXT6|F1QXT6_DANRE Calsequestrin OS=Danio rerio OX=7955 GN=casq1a PE=1 SV=2;tr|F1QNI9|F1QNI9_DANRE Calsequestrin OS=Danio rerio OX=7955 GN=casq1a PE=1 SV=3		binding;calcium ion binding;cation binding;ion binding;metal ion binding
-0.0608845	1.17913	0.339272	-0.0592823	0.365752	-0.820801	0.492266	0.129475	1.18132	0.717693	1.15943	0.864981	0.889068	0.917583	1.04649	0.702549	0.599041	+	0.00356858	0.0499789	-0.739275	-3.49527	6	6	6	12.144	16.247	497720000	5	7	5	5	6	3	4	4	6	4	5	4	4	5	4	4	A8WHV7		mrps36	tr|A8WHV7|A8WHV7_DANRE Mitochondrial ribosomal protein S36 OS=Danio rerio OX=7955 GN=mrps36 PE=1 SV=1
-3.31246	-2.08604	-2.90869	-2.64538	-3.00832	-3.4882	-3.13085	-3.07814	-2.04928	-1.43139	-3.04605	-2.99378	-2.14474	-2.31714	-1.75718	-2.01078	0.599375		0.0106344	0.0931772	-0.738468	-2.94578	20	2	2	33.009	5.1274	62139000	1	2	0	1	1	0	0	0	2	1	0	0	0	1	1	1	E7FBZ3;Q6NYQ0		tpm1	tr|E7FBZ3|E7FBZ3_DANRE Tropomyosin 1 (alpha) OS=Danio rerio OX=7955 GN=tpm1 PE=1 SV=3;tr|Q6NYQ0|Q6NYQ0_DANRE Tropomyosin 1 (Alpha) OS=Danio rerio OX=7955 GN=tpm1 PE=2 SV=1
1.92998	1.446	2.38492	1.7085	1.68929	1.16575	1.6206	1.7366	3.12341	2.26619	2.14874	1.94964	2.03054	2.20965	2.86365	2.99013	0.599762	+	0.0031392	0.0455249	-0.737539	-3.55981	14	14	14	46.973	133.11	1658600000	6	11	6	4	7	6	9	9	11	8	8	9	10	8	14	9	Q803W1;A0A2R8RLE3;E9QIS9	Secernin-3	scrn3	sp|Q803W1|SCRN3_DANRE Secernin-3 OS=Danio rerio OX=7955 GN=scrn3 PE=2 SV=1;tr|A0A2R8RLE3|A0A2R8RLE3_DANRE Secernin-3 OS=Danio rerio OX=7955 GN=scrn3 PE=1 SV=1;tr|E9QIS9|E9QIS9_DANRE Secernin-3 (Fragment) OS=Danio rerio OX=7955 GN=scrn3 PE=1 SV=8	cellular process;establishment of localization;establishment of localization in cell;exocytosis;secretion;secretion by cell;transport;vesicle-mediated transport	catalytic activity;dipeptidase activity;exopeptidase activity;hydrolase activity;peptidase activity;peptidase activity, acting on L-amino acid peptides
3.97716	3.71891	3.53942	3.9929	3.72332	3.92303	3.69548	3.88729	4.60954	4.93131	4.72603	4.42529	4.99229	4.42067	4.49285	3.75931	0.599789	+	0.000194527	0.0132973	-0.737473	-4.99997	33	33	32	83.173	260.75	7016500000	24	20	17	23	21	19	17	18	25	37	31	27	36	29	27	18	E9QE31;F1R632;A0A2R8Q1U8		capn3b	tr|E9QE31|E9QE31_DANRE Calpain 3b OS=Danio rerio OX=7955 GN=capn3b PE=3 SV=2;tr|F1R632|F1R632_DANRE Calpain 3b OS=Danio rerio OX=7955 GN=capn3b PE=3 SV=1;tr|A0A2R8Q1U8|A0A2R8Q1U8_DANRE Calpain 3b OS=Danio rerio OX=7955 GN=capn3b PE=3 SV=1	actin cytoskeleton organization;actin filament-based process;actomyosin structure organization;biological regulation;catabolic process;cellular component organization;cellular component organization at cellular level;cellular component organization or biogenesis;cellular component organization or biogenesis at cellular level;cellular process;cytoskeleton organization;macromolecule catabolic proce…	binding;calcium ion binding;calcium-dependent cysteine-type endopeptidase activity;catalytic activity;cation binding;cysteine-type endopeptidase activity;cysteine-type peptidase activity;endopeptidase activity;hydrolase activity;ion binding;metal ion binding;peptidase activity;peptidase activity, acting on L-amino acid peptides
-0.442247	-0.573437	-1.14351	-0.483143	-0.61992	-0.737568	-0.552402	-0.669445	0.0735378	0.134405	-0.419426	0.520254	0.0826883	-0.022028	0.510302	-0.206976	0.600067	+	0.0001028	0.00861538	-0.736804	-5.34814	5	5	5	27.26	26.796	317170000	2	3	4	1	2	4	3	1	4	1	3	5	4	3	3	2	Q6DBS8		cfd	tr|Q6DBS8|Q6DBS8_DANRE Complement factor D (adipsin) OS=Danio rerio OX=7955 GN=cfd PE=1 SV=2		catalytic activity;endopeptidase activity;hydrolase activity;peptidase activity;peptidase activity, acting on L-amino acid peptides;serine hydrolase activity;serine-type endopeptidase activity;serine-type peptidase activity
1.43018	1.2898	2.90404	1.93744	3.04278	1.97554	2.81829	2.26435	3.7017	2.51207	2.55485	2.80038	2.249	2.40693	3.44279	3.8722	0.600948		0.0407057	0.180209	-0.734687	-2.25452	13	12	11	20.084	216.05	2420100000	8	4	12	3	11	6	13	11	13	11	6	10	8	9	13	14	Q0D2W2;A0A2R8RX09		tnni2a.4	tr|Q0D2W2|Q0D2W2_DANRE Fast muscle troponin I OS=Danio rerio OX=7955 GN=tnni2a.4 PE=1 SV=1;tr|A0A2R8RX09|A0A2R8RX09_DANRE Troponin I type 2a (skeletal, fast), tandem duplicate 4 OS=Danio rerio OX=7955 GN=tnni2a.4 PE=1 SV=1
-3.73403	NaN	-3.60777	-2.91064	NaN	-3.33066	NaN	NaN	-2.58588	-2.52239	-2.33559	-3.42272	-2.06753	-2.44712	NaN	-3.2557	0.601503		0.023767	0.135391	-1.49385	-2.5357	2	2	2	35.722	7.3918	29946000	2	0	1	0	0	2	0	0	1	0	1	1	1	1	0	1	Q6IQC7	Thioredoxin-related transmembrane protein 2-B	tmx2b	sp|Q6IQC7|TMX2B_DANRE Thioredoxin-related transmembrane protein 2-B OS=Danio rerio OX=7955 GN=tmx2b PE=2 SV=1	biological regulation;cell redox homeostasis;cellular homeostasis;cellular process;homeostatic process;regulation of biological process;regulation of biological quality;regulation of cellular process
-0.232302	-1.74643	-0.69046	-0.283073	-0.590894	-0.541416	-0.594313	-1.09846	-0.787733	0.578888	0.403118	0.0875473	0.497754	0.0545444	-0.10544	-0.640949	0.601595		0.0108105	0.0928588	-0.733135	-2.93748	2	2	2	22.584	13.315	280450000	2	0	0	0	0	0	0	0	2	2	2	4	2	1	1	0	F1Q6E4		hn1l	tr|F1Q6E4|F1Q6E4_DANRE Jupiter microtubule-associated homolog 2 OS=Danio rerio OX=7955 GN=jpt2 PE=1 SV=1
NaN	-4.0116	-5.68897	NaN	-5.31781	NaN	-2.04025	NaN	-2.65046	NaN	NaN	-2.00125	-4.03909	NaN	-5.10729	-3.86674	0.602196		0.732712	0.862314	-0.250858	-0.348415	4	4	4	29.42	4.8467	19463000	0	0	0	0	0	0	3	0	2	0	0	3	0	0	0	0	Q14TH1;B3DHE9	Metalloendopeptidase	c6ast1	tr|Q14TH1|Q14TH1_DANRE Metalloendopeptidase OS=Danio rerio OX=7955 GN=c6ast1 PE=2 SV=1;tr|B3DHE9|B3DHE9_DANRE Metalloendopeptidase OS=Danio rerio OX=7955 GN=c6ast1 PE=2 SV=1		binding;catalytic activity;cation binding;endopeptidase activity;hydrolase activity;ion binding;metal ion binding;metalloendopeptidase activity;metallopeptidase activity;peptidase activity;peptidase activity, acting on L-amino acid peptides;transition metal ion binding;zinc ion binding
NaN	-0.228691	-1.18818	NaN	-1.15059	-3.76792	-1.0022	-4.10245	1.66182	-0.911934	-2.40807	1.04177	-0.428702	-3.93833	-2.53234	-1.89118	0.602568		0.14948	0.362632	-1.45477	-1.52519	5	5	5	32.654	33.747	229470000	0	3	1	0	2	0	3	0	5	1	0	3	2	0	0	1	F1Q9F4		spp1	tr|F1Q9F4|F1Q9F4_DANRE Secreted phosphoprotein 1 OS=Danio rerio OX=7955 GN=spp1 PE=4 SV=1
NaN	NaN	NaN	NaN	-3.74369	NaN	NaN	-3.09347	-1.50359	-2.73777	-2.73718	-2.01143	-2.25719	-2.86312	-4.13124	-3.28923	0.604061	+	0.000358742	0.0165385	-2.59645	-4.6735	13	2	1	28.959	4.0387	34859000	0	0	0	0	1	0	0	1	2	0	0	1	1	1	0	0	A0A0R4IAL5;A0A0R4IMN8			tr|A0A0R4IAL5|A0A0R4IAL5_DANRE Tropomyosin 2 (beta) OS=Danio rerio OX=7955 GN=tpm2 PE=1 SV=1;tr|A0A0R4IMN8|A0A0R4IMN8_DANRE Tropomyosin 2 (beta) OS=Danio rerio OX=7955 GN=tpm2 PE=1 SV=1
0.0534592	0.159157	0.339785	0.339582	0.884688	0.508717	0.839182	0.210102	1.29342	0.893126	0.873562	1.3155	1.24497	1.28124	1.45683	0.788799	0.604328	+	0.000138301	0.00957576	-0.726597	-5.18511	3	3	3	8.5928	35.235	701460000	5	3	5	8	7	4	5	7	5	6	5	6	5	5	5	4	Q5BKV7		crip1	tr|Q5BKV7|Q5BKV7_DANRE Cysteine-rich protein 1 OS=Danio rerio OX=7955 GN=crip1 PE=1 SV=1	biological regulation;cellular process;cellular response to abiotic stimulus;cellular response to antibiotic;cellular response to chemical stimulus;cellular response to light stimulus;cellular response to radiation;cellular response to stimulus;cellular response to stress;cellular response to UV;cellular response to UV-B;DNA damage response, signal transduction resulting in induction of apoptosis…	AT DNA binding;binding;cation binding;DNA bending activity;DNA binding;ion binding;metal ion binding;nucleic acid binding;peptide binding;sequence-specific DNA binding;transition metal ion binding;zinc ion binding
-3.53845	-2.52022	-2.53875	-3.03124	-2.27472	-3.47998	-3.16132	-3.00737	-2.24786	-2.75923	-2.09144	-2.17042	-2.05639	-1.3842	-2.60059	-2.44253	0.60503		0.00538525	0.0625394	-0.724922	-3.28839	5	5	5	57.296	5.6939	66592000	0	1	2	0	2	0	1	1	1	0	2	3	2	2	1	2	F1Q9T5;B7ZVE8		pgm2l1	tr|F1Q9T5|F1Q9T5_DANRE Phosphoglucomutase 2-like 1 (Fragment) OS=Danio rerio OX=7955 GN=pgm2l1 PE=1 SV=2;tr|B7ZVE8|B7ZVE8_DANRE Im:7140576 OS=Danio rerio OX=7955 GN=pgm2l1 PE=1 SV=1	alcohol metabolic process;carbohydrate metabolic process;cellular carbohydrate metabolic process;cellular metabolic process;cellular process;glucose metabolic process;hexose metabolic process;metabolic process;monosaccharide metabolic process;phosphate-containing compound metabolic process;phosphorus metabolic process;phosphorylation;primary metabolic process;small molecule metabolic process	catalytic activity;glucose-1,6-bisphosphate synthase activity;intramolecular transferase activity;intramolecular transferase activity, phosphotransferases;isomerase activity;kinase activity;phosphotransferase activity, alcohol group as acceptor;transferase activity;transferase activity, transferring phosphorus-containing groups
-0.302052	0.631773	0.513784	0.438747	0.47082	0.241161	0.85882	0.301138	1.45777	0.749365	0.923721	0.705276	1.09589	0.934105	1.46621	1.5877	0.60679	+	0.000885655	0.026093	-0.720731	-4.20283	7	7	4	43.358	11.615	607260000	2	3	2	2	3	3	0	0	5	2	2	2	2	2	3	3	F1R9E2;F1QKL9		lims2	tr|F1R9E2|F1R9E2_DANRE LIM domain-containing protein OS=Danio rerio OX=7955 GN=lims2 PE=4 SV=1;tr|F1QKL9|F1QKL9_DANRE LIM and senescent cell antigen-like domains 2 (Fragment) OS=Danio rerio OX=7955 GN=lims2 PE=4 SV=1		binding;cation binding;ion binding;metal ion binding;transition metal ion binding;zinc ion binding
-3.8189	-3.69879	-1.89554	-3.83568	-3.30562	-4.47777	-3.71962	-2.21985	-2.57274	-3.0026	-2.33774	-1.46898	-1.87327	-2.55397	-3.65771	-3.77259	0.608562		0.110232	0.306244	-0.716524	-1.70522	2	2	2	15.808	2.2327	50603000	0	0	1	0	0	0	0	1	1	0	1	1	2	2	0	0	A3KP86		zgc:163057	tr|A3KP86|A3KP86_DANRE Zgc:163057 OS=Danio rerio OX=7955 GN=zgc:163057 PE=1 SV=1		binding;cation binding;heme binding;ion binding;iron ion binding;metal ion binding;oxygen binding;oxygen transporter activity;substrate-specific transporter activity;tetrapyrrole binding;transition metal ion binding;transporter activity
3.69871	6.38798	7.61527	7.21793	7.83967	5.89721	8.00485	6.92523	7.70679	7.3645	7.83006	6.52169	7.418	7.54357	7.58158	7.33947	0.609268		0.189076	0.421258	-0.714851	-1.3805	48	31	20	109.52	323.31	59128000000	14	40	57	44	68	37	65	58	61	55	57	39	52	57	54	51	A9C3Q5;A9C3Q4	Calcium-transporting ATPase	atp2a2a	tr|A9C3Q5|A9C3Q5_DANRE Calcium-transporting ATPase OS=Danio rerio OX=7955 GN=atp2a2a PE=1 SV=1;tr|A9C3Q4|A9C3Q4_DANRE Calcium-transporting ATPase OS=Danio rerio OX=7955 GN=atp2a2a PE=1 SV=1	anatomical structure morphogenesis;biological regulation;developmental process;heart looping;regulation of biological process;regulation of heart contraction;regulation of multicellular organismal process;regulation of system process;tube morphogenesis	active transmembrane transporter activity;adenyl nucleotide binding;adenyl ribonucleotide binding;ATP binding;ATPase activity;ATPase activity, coupled;ATPase activity, coupled to movement of substances;ATPase activity, coupled to transmembrane movement of ions;ATPase activity, coupled to transmembrane movement of ions, phosphorylative mechanism;ATPase activity, coupled to transmembrane movement o…
NaN	-3.99175	-4.45403	-4.24938	-4.1206	-4.1777	-2.94187	-4.26403	-3.24628	-3.53479	-3.67602	NaN	-3.03875	-2.92317	-3.47073	NaN	0.609829		0.219905	0.451418	-0.626914	-1.28424	2	2	2	60.201	4.3235	25002000	0	0	0	0	0	1	1	0	1	0	0	0	1	1	1	0	B0S5S6		pdia5	tr|B0S5S6|B0S5S6_DANRE Protein disulfide isomerase family A, member 5 OS=Danio rerio OX=7955 GN=pdia5 PE=1 SV=2	anatomical structure development;biological regulation;cell redox homeostasis;cellular homeostasis;cellular macromolecule metabolic process;cellular metabolic process;cellular process;cellular protein metabolic process;cellular response to stimulus;cellular response to stress;developmental process;hemopoiesis;hemopoietic or lymphoid organ development;homeostatic process;macromolecule metabolic pr…	catalytic activity;intramolecular oxidoreductase activity;intramolecular oxidoreductase activity, interconverting keto- and enol-groups;intramolecular oxidoreductase activity, transposing S-S bonds;isomerase activity;protein disulfide isomerase activity
1.13487	3.05085	3.68686	2.82519	3.74677	2.12403	4.0955	3.47669	4.17757	3.72634	3.7476	3.34328	3.57387	3.64224	3.73302	3.89074	0.610584		0.0661205	0.227105	-0.711739	-1.99304	154	70	70	573.66	323.31	4136000000	4	20	36	18	30	8	47	24	40	26	23	27	29	31	36	30	F1QCK4		ryr1a	tr|F1QCK4|F1QCK4_DANRE Ryanodine receptor 1a (skeletal) OS=Danio rerio OX=7955 GN=ryr1a PE=1 SV=2	biological regulation;calcium ion homeostasis;cation homeostasis;cellular calcium ion homeostasis;cellular cation homeostasis;cellular chemical homeostasis;cellular divalent inorganic cation homeostasis;cellular homeostasis;cellular ion homeostasis;cellular metal ion homeostasis;cellular process;chemical homeostasis;divalent inorganic cation homeostasis;homeostatic process;ion homeostasis;metal i…	calcium channel activity;calcium-release channel activity;cation channel activity;cation transmembrane transporter activity;channel activity;gated channel activity;intracellular ligand-gated calcium channel activity;intracellular ligand-gated ion channel activity;ion channel activity;ion transmembrane transporter activity;ligand-gated channel activity;ligand-gated ion channel activity;passive tra…
-0.427696	0.346348	0.486588	-0.930023	0.441175	-0.400656	-0.293377	-0.0222321	1.3759	0.351166	-0.0713577	0.727659	0.26772	0.167	1.03736	1.03121	0.610974		0.0137767	0.10203	-0.710816	-2.81467	5	5	5	71.839	9.3497	552810000	0	3	3	0	1	0	2	1	3	1	0	3	1	3	2	1	B2ZGJ1	Choline O-acetyltransferase	chat	sp|B2ZGJ1|CLAT_DANRE Choline O-acetyltransferase OS=Danio rerio OX=7955 GN=chat PE=2 SV=1	behavior;biological regulation;biosynthetic process;cellular biosynthetic process;cellular metabolic process;cellular process;locomotory behavior;metabolic process;neurotransmitter biosynthetic process;neurotransmitter metabolic process;regulation of biological quality;regulation of neurotransmitter levels;response to stimulus	acetyltransferase activity;catalytic activity;choline O-acetyltransferase activity;O-acetyltransferase activity;O-acyltransferase activity;transferase activity;transferase activity, transferring acyl groups;transferase activity, transferring acyl groups other than amino-acyl groups
-3.15402	-1.93548	-2.12338	NaN	-1.98866	-3.16193	-2.13283	NaN	-0.354664	-2.67613	NaN	NaN	-2.92686	-2.16708	-1.00376	-1.10447	0.611084		0.556922	0.740902	-0.489579	-0.60181	4	4	4	29.871	7.1704	62735000	0	1	0	0	0	0	1	0	2	0	0	0	0	0	2	2	A4IG53;A0A2R8S029		comtb	sp|A4IG53|COMTB_DANRE Catechol O-methyltransferase B OS=Danio rerio OX=7955 GN=comtb PE=2 SV=1;tr|A0A2R8S029|A0A2R8S029_DANRE Catechol O-methyltransferase B OS=Danio rerio OX=7955 GN=comtb PE=1 SV=1	alcohol metabolic process;amine metabolic process;benzene-containing compound metabolic process;biological regulation;catabolic process;catecholamine metabolic process;catechol-containing compound metabolic process;cellular amine metabolic process;cellular aromatic compound metabolic process;cellular biogenic amine metabolic process;cellular catabolic process;cellular metabolic process;cellular n…	binding;catalytic activity;catechol O-methyltransferase activity;cation binding;ion binding;magnesium ion binding;metal ion binding;methyltransferase activity;O-methyltransferase activity;S-adenosylmethionine-dependent methyltransferase activity;transferase activity;transferase activity, transferring one-carbon groups
0.149681	-0.885546	-0.416786	0.111046	-0.0928926	-0.485098	0.400192	-0.136759	0.400034	0.479704	0.579517	0.545671	0.471263	0.693399	0.62829	0.521555	0.611553	+	0.000307704	0.0151837	-0.70945	-4.75471	3	3	3	36.284	90.899	386260000	3	3	3	3	4	3	2	2	2	3	2	3	3	2	2	2	F1QHY0		sc:d0202	tr|F1QHY0|F1QHY0_DANRE Sc:d0202 OS=Danio rerio OX=7955 GN=sc:d0202 PE=1 SV=2	biological adhesion;cell adhesion;cell-cell adhesion;cellular process	binding;integrin binding;protein binding;protein complex binding;receptor binding
1.30143	1.13293	1.74953	1.36119	1.56544	0.623068	1.13809	1.63576	2.89133	1.8968	1.62449	1.3506	1.70341	1.61233	2.62635	2.4507	0.612988		0.00951914	0.0870127	-0.70607	-3.00171	4	4	4	7.6887	12.389	1084800000	3	3	4	4	3	4	2	4	4	5	4	3	4	4	4	3	E9QJP8;Q4V8S5		acbd7	tr|E9QJP8|E9QJP8_DANRE Acyl-CoA-binding domain-containing 7 OS=Danio rerio OX=7955 GN=acbd7 PE=1 SV=1;tr|Q4V8S5|Q4V8S5_DANRE Acbd7 protein OS=Danio rerio OX=7955 GN=acbd7 PE=1 SV=1		binding;carboxylic acid binding;coenzyme binding;cofactor binding;fatty acid binding;fatty-acyl-CoA binding;lipid binding;monocarboxylic acid binding
2.96959	3.03995	3.11245	3.01448	3.07596	2.75033	2.57178	2.81333	4.56164	2.63331	2.94767	2.78478	3.08945	3.10749	4.91423	4.94843	0.613488		0.0701954	0.234782	-0.704894	-1.96012	15	15	15	40.837	164.13	3700700000	14	12	10	10	9	11	12	11	15	8	9	11	10	13	16	14	F1QEG3;A0A2R8Q157;E9QE30;F1QN60		fdps	tr|F1QEG3|F1QEG3_DANRE Farnesyl diphosphate synthase (farnesyl pyrophosphate synthetase, dimethylallyltranstransferase, geranyltranstransferase) OS=Danio rerio OX=7955 GN=fdps PE=1 SV=1;tr|A0A2R8Q157|A0A2R8Q157_DANRE Farnesyl diphosphate synthase (farnesyl	biosynthetic process;cellular biosynthetic process;cellular lipid metabolic process;cellular metabolic process;cellular process;isoprenoid biosynthetic process;isoprenoid metabolic process;lipid biosynthetic process;lipid metabolic process;metabolic process;primary metabolic process	catalytic activity;transferase activity
0.461456	-0.0997677	0.519712	1.42355	0.411214	-0.213675	0.472488	-0.748011	0.762932	0.954845	0.930523	0.786043	1.34622	1.17843	1.20374	0.694538	0.613958		0.0115585	0.0965829	-0.703788	-2.90364	12	3	3	537.81	1.4187	661400000	1	0	2	1	1	0	0	0	1	0	1	0	1	1	1	0	E7F4G7			tr|E7F4G7|E7F4G7_DANRE Ankyrin 2a, neuronal OS=Danio rerio OX=7955 GN=ank2a PE=1 SV=2	biological regulation;cellular process;cellular response to stimulus;regulation of biological process;regulation of cellular process;response to stimulus;signal transduction
-1.81223	-1.53462	-1.53901	-1.35402	-1.31878	-1.69066	-1.83252	-2.03038	-0.744787	-2.00842	-1.57725	-1.4522	-1.2153	-1.29957	0.233885	0.580122	0.614044		0.0523838	0.203803	-0.703587	-2.11972	2	2	2	140.93	2.8136	137080000	0	0	0	1	0	1	0	0	2	0	1	1	1	1	1	1	E7F1E3		abcb4	tr|E7F1E3|E7F1E3_DANRE ATP-binding cassette, sub-family B (MDR/TAP), member 4 OS=Danio rerio OX=7955 GN=abcb4 PE=4 SV=1		active transmembrane transporter activity;adenyl nucleotide binding;adenyl ribonucleotide binding;ATP binding;ATPase activity;ATPase activity, coupled;ATPase activity, coupled to movement of substances;ATPase activity, coupled to transmembrane movement of substances;binding;catalytic activity;hydrolase activity;hydrolase activity, acting on acid anhydrides;hydrolase activity, acting on acid anhyd…
0.188225	3.07908	3.58171	4.25152	4.00575	1.9052	4.27604	3.04945	4.55444	3.86345	4.22553	2.9882	3.34214	3.9393	3.2163	3.83541	0.614091		0.203927	0.435297	-0.703475	-1.33266	11	9	9	20.885	110.05	4989900000	4	8	8	15	16	6	15	11	20	13	16	11	14	16	11	13	Q7ZUB0		myl13	tr|Q7ZUB0|Q7ZUB0_DANRE Atrial myosin light chain OS=Danio rerio OX=7955 GN=myl13 PE=1 SV=1		binding;calcium ion binding;cation binding;ion binding;metal ion binding
-3.30968	0.193094	0.24966	1.14027	0.840734	-0.36425	0.67004	-0.0453434	0.336082	0.303436	1.32538	0.333698	0.789512	0.916779	0.639711	0.347042	0.61466		0.189949	0.422054	-0.702139	-1.37761	6	6	6	92.995	23.236	416840000	0	1	2	3	3	1	4	1	3	5	4	2	3	4	2	1	A0A2R8QD56;E7FA45		micall1a	tr|A0A2R8QD56|A0A2R8QD56_DANRE MICAL-like 1a OS=Danio rerio OX=7955 GN=micall1a PE=4 SV=1;tr|E7FA45|E7FA45_DANRE MICAL-like 1a OS=Danio rerio OX=7955 GN=micall1a PE=4 SV=1	cellular process;endocytic recycling;endosome transport;establishment of localization;establishment of localization in cell;intracellular transport;transport;vesicle-mediated transport	binding;cation binding;ion binding;metal ion binding;transition metal ion binding;zinc ion binding
9.77489	9.32672	10.0002	9.24733	9.91635	9.78009	10.1026	10.1065	10.6318	10.1927	10.7364	10.1242	10.4983	10.5063	10.5229	10.611	0.61723	+	0.000193985	0.0136667	-0.696119	-5.00147	26	26	26	45.982	323.31	404340000000	67	51	70	44	67	53	76	69	71	62	76	69	75	69	71	67	Q7ZUW8	Aspartate aminotransferase	got1	tr|Q7ZUW8|Q7ZUW8_DANRE Aspartate aminotransferase OS=Danio rerio OX=7955 GN=got1 PE=1 SV=1	amine metabolic process;biosynthetic process;carboxylic acid metabolic process;cellular amine metabolic process;cellular amino acid metabolic process;cellular ketone metabolic process;cellular metabolic process;cellular nitrogen compound metabolic process;cellular process;metabolic process;nitrogen compound metabolic process;organic acid metabolic process;oxoacid metabolic process;primary metabol…	binding;catalytic activity;cofactor binding;L-aspartate:2-oxoglutarate aminotransferase activity;L-phenylalanine aminotransferase activity;L-phenylalanine:2-oxoglutarate aminotransferase activity;pyridoxal phosphate binding;transaminase activity;transferase activity;transferase activity, transferring nitrogenous groups;vitamin B6 binding;vitamin binding
-3.82199	-4.17678	NaN	-3.67171	-3.74267	-3.41028	NaN	-3.3328	-1.41682	-3.48466	-3.63855	-3.78964	-2.9331	-3.34064	-2.25602	-3.1289	0.618067		0.0157558	0.107972	-0.982238	-2.7464	4	4	4	18.634	5.8918	34498000	0	0	0	0	0	2	0	0	3	1	2	0	0	0	1	0	Q6DGL1;A5WV37		mydgf	tr|Q6DGL1|Q6DGL1_DANRE Myeloid-derived growth factor OS=Danio rerio OX=7955 GN=mydgf PE=1 SV=1;tr|A5WV37|A5WV37_DANRE Myeloid-derived growth factor OS=Danio rerio OX=7955 GN=mydgf PE=1 SV=1
-1.59554	-1.8605	-2.27607	-2.23808	-2.19273	-2.69315	-2.62762	-2.43693	-0.649319	-1.94102	-2.63723	-2.27635	-2.39986	-2.02507	-0.0612068	-0.386442	0.61856		0.0907341	0.272432	-0.693013	-1.81667	6	6	6	58.926	22.027	106820000	3	1	1	1	2	1	1	1	4	3	0	1	1	1	4	3	Q6NUW9;F8W3I0	FGGY carbohydrate kinase domain-containing protein	fggy	sp|Q6NUW9|FGGY_DANRE FGGY carbohydrate kinase domain-containing protein OS=Danio rerio OX=7955 GN=fggy PE=2 SV=2;tr|F8W3I0|F8W3I0_DANRE FGGY carbohydrate kinase domain-containing protein (Fragment) OS=Danio rerio OX=7955 GN=fggy PE=1 SV=1	carbohydrate metabolic process;carbohydrate phosphorylation;cellular carbohydrate metabolic process;cellular metabolic process;cellular process;metabolic process;phosphate-containing compound metabolic process;phosphorus metabolic process;phosphorylation;primary metabolic process	catalytic activity;kinase activity;phosphotransferase activity, alcohol group as acceptor;transferase activity;transferase activity, transferring phosphorus-containing groups
-1.89779	NaN	NaN	NaN	-2.33998	-2.41308	NaN	NaN	-2.492	NaN	-1.28238	-0.821754	-0.293746	-2.73098	NaN	NaN	0.61866		0.208867	0.438929	-1.3415	-1.31738	3	3	3	16.202	2.9115	64129000	0	0	0	0	0	0	0	0	1	0	0	1	0	0	0	0	A0A0G2KH39			tr|A0A0G2KH39|A0A0G2KH39_DANRE DUSP domain-containing protein OS=Danio rerio OX=7955 PE=4 SV=1
-1.03194	0.654463	0.999647	-1.12074	-0.185136	-0.0938969	-0.614046	-0.349379	0.690222	0.421141	0.391268	0.130817	0.436034	0.874969	-3.05176e-05	0.823511	0.620447		0.0306354	0.153991	-0.68862	-2.40396	2	2	2	19.041	21.784	369660000	2	2	1	1	1	1	1	2	2	3	2	3	2	3	1	2	B0S7M2		thap4	tr|B0S7M2|B0S7M2_DANRE Si:ch211-105d4.5 OS=Danio rerio OX=7955 GN=thap4 PE=1 SV=1
-2.73634	-2.45878	-3.00693	-2.6662	-3.30776	-2.7374	-2.58201	-3.19833	-2.48835	-2.54478	-2.63681	-2.42979	-2.64791	-2.97683	-0.111853	-1.36107	0.621125		0.0711359	0.236605	-0.687044	-1.95276	5	5	5	104.95	6.5383	72646000	0	0	0	0	0	0	0	0	0	0	0	0	0	0	3	3	A0A0R4IU19			tr|A0A0R4IU19|A0A0R4IU19_DANRE Si:ch211-93f2.1 (Fragment) OS=Danio rerio OX=7955 GN=ces2b PE=1 SV=1
-3.13972	-2.79348	-1.33293	-2.37064	-1.47153	-2.94571	-2.07508	-2.61869	-2.0406	-1.34066	-1.62405	-2.08155	-2.00632	-1.64328	-1.07184	-1.44905	0.621444		0.0232473	0.133304	-0.686305	-2.54711	2	2	2	7.5396	2.8102	80830000	0	1	1	1	2	1	0	0	0	1	1	1	0	1	1	2	A0A2R8Q9H3			tr|A0A2R8Q9H3|A0A2R8Q9H3_DANRE Small integral membrane protein 20 OS=Danio rerio OX=7955 GN=smim20 PE=1 SV=1
-3.92304	-2.92045	-2.10798	NaN	-2.24405	NaN	-0.938393	-1.43937	-0.941206	-0.892559	-1.21628	-1.85106	-1.64083	-2.26379	-2.61841	-1.1965	0.622164		0.0416316	0.181621	-1.46465	-2.24259	138	2	0	222.15	5.2907	99329000	1	1	0	0	1	0	3	2	3	3	1	1	1	1	1	1	B8A568		myhz1.1	tr|B8A568|B8A568_DANRE Myosin, heavy polypeptide 1.1, skeletal muscle OS=Danio rerio OX=7955 GN=myhz1.1 PE=1 SV=1		adenyl nucleotide binding;adenyl ribonucleotide binding;ATP binding;binding;catalytic activity;hydrolase activity;hydrolase activity, acting on acid anhydrides;hydrolase activity, acting on acid anhydrides, in phosphorus-containing anhydrides;motor activity;nucleoside-triphosphatase activity;nucleotide binding;purine nucleotide binding;purine ribonucleoside triphosphate binding;purine ribonucleot…
4.54947	5.68474	6.44895	5.2624	6.13984	4.96917	6.29552	6.08313	6.61006	6.39533	6.4193	6.16901	6.71299	6.42473	6.23586	5.94125	0.622257		0.0188939	0.120194	-0.684417	-2.65365	32	32	29	77.691	323.31	27083000000	21	32	36	30	35	19	34	35	38	38	35	36	37	37	31	28	F1QDA6		acsl1b	tr|F1QDA6|F1QDA6_DANRE Acyl-CoA synthetase long chain family member 1b OS=Danio rerio OX=7955 GN=acsl1b PE=1 SV=1		catalytic activity
1.21622	2.39429	1.55559	1.44994	1.07725	NaN	1.56885	1.63552	2.27703	2.11249	0.96026	2.30993	2.77322	2.29741	2.03855	3.14662	0.623028		0.0877186	0.266402	-1.39629	-1.83577	4	4	4	24.77	42.395	1201700000	1	1	3	2	2	0	1	3	3	2	2	1	3	3	2	4	B8JME6		si:ch1073-126c3.2	tr|B8JME6|B8JME6_DANRE Si:ch1073-126c3.2 OS=Danio rerio OX=7955 GN=si:ch1073-126c3.2 PE=4 SV=1
-3.46641	-3.05549	-2.56608	NaN	-2.58442	-3.42922	-3.10849	-3.81279	-2.01233	-2.73975	-2.17626	-3.27633	-2.32303	-2.8554	-2.11194	-2.23099	0.624004		0.0064606	0.0708062	-0.699888	-3.19687	3	3	3	30.727	9.8473	44911000	0	1	0	0	1	1	1	1	4	2	3	2	2	2	1	2	I3IRW0;A0A2R8RJT2;I3ISI1;A3KP77;F1QTU4	Oxidoreductase NAD-binding domain-containing protein 1	oxnad1	tr|I3IRW0|I3IRW0_DANRE Oxidoreductase NAD-binding domain-containing protein 1 OS=Danio rerio OX=7955 GN=oxnad1 PE=4 SV=1;tr|A0A2R8RJT2|A0A2R8RJT2_DANRE Oxidoreductase NAD-binding domain-containing protein 1 OS=Danio rerio OX=7955 GN=oxnad1 PE=4 SV=1;tr|I3I		catalytic activity;oxidoreductase activity
1.24057	1.70956	1.52016	1.87258	1.26046	1.824	2.34115	1.62239	3.15141	1.6292	1.44999	2.6228	2.81102	1.6116	3.71227	1.82209	0.625274		0.0544123	0.206888	-0.677439	-2.09921	19	17	16	47.785	97.273	1648300000	3	11	4	6	5	7	13	6	10	9	7	11	14	7	14	5	F1R8U0		krt94	tr|F1R8U0|F1R8U0_DANRE Keratin 94 OS=Danio rerio OX=7955 GN=krt94 PE=1 SV=1		structural molecule activity
-0.405846	-0.357262	0.176332	-0.822603	0.528829	0.680035	0.304155	0.101868	1.96611	0.662439	0.016695	-0.799383	0.624347	-0.510271	2.16129	1.49434	0.625787		0.138844	0.346628	-0.676257	-1.56953	5	5	5	14.144	42.54	466870000	2	3	1	2	3	2	2	3	4	3	3	2	1	1	4	4	E9QEE8;Q6PBK0		gb:co360592;ndufb4	tr|E9QEE8|E9QEE8_DANRE NADH:ubiquinone oxidoreductase subunit B4 OS=Danio rerio OX=7955 GN=ndufb4 PE=1 SV=1;tr|Q6PBK0|Q6PBK0_DANRE NADH dehydrogenase (Ubiquinone) 1 beta subcomplex, 4 OS=Danio rerio OX=7955 GN=ndufb4 PE=1 SV=1		catalytic activity;NADH dehydrogenase (quinone) activity;NADH dehydrogenase (ubiquinone) activity;NADH dehydrogenase activity;oxidoreductase activity;oxidoreductase activity, acting on NADH or NADPH;oxidoreductase activity, acting on NADH or NADPH, quinone or similar compound as acceptor
-5.60965	-4.52723	NaN	NaN	NaN	NaN	-5.45784	NaN	-2.96699	-5.73588	-6.08678	-5.00942	-4.87952	NaN	NaN	-2.4631	0.626495		0.340313	0.568091	-0.596674	-0.987173	2	2	2	30.88	5.3382	9974600	0	1	0	0	0	0	0	0	2	0	0	0	0	0	0	1	A0A2R8Q5R7			tr|A0A2R8Q5R7|A0A2R8Q5R7_DANRE Hydroxysteroid (11-beta) dehydrogenase 1-like b OS=Danio rerio OX=7955 GN=hsd11b1lb PE=1 SV=1
0.257717	0.640566	1.31073	0.783211	0.767291	-0.875345	1.92909	2.51178	1.29201	2.671	1.04981	1.36594	1.42019	1.92754	1.52407	1.4594	0.62715		0.119915	0.320484	-0.673117	-1.6562	8	8	8	60.035	54.92	1104600000	3	2	3	2	0	0	3	5	4	5	0	1	2	5	2	1	A0A0R4ITF0			tr|A0A0R4ITF0|A0A0R4ITF0_DANRE Starch-binding domain 1 OS=Danio rerio OX=7955 GN=stbd1 PE=4 SV=1
-4.2507	NaN	-4.16127	-3.77202	-4.1731	NaN	NaN	NaN	-2.46874	NaN	-3.7689	-3.64003	-3.60138	NaN	-3.60888	NaN	0.627774		0.499995	0.701357	-0.261316	-0.692425	2	2	2	85.578	4.0461	16009000	0	0	0	0	0	0	0	0	2	0	0	0	0	0	0	0	A0JMP5	Amine oxidase	aoc1	tr|A0JMP5|A0JMP5_DANRE Amine oxidase OS=Danio rerio OX=7955 GN=aoc1 PE=2 SV=1	amine metabolic process;metabolic process;nitrogen compound metabolic process	binding;catalytic activity;cation binding;cofactor binding;copper ion binding;ion binding;metal ion binding;oxidoreductase activity;oxidoreductase activity, acting on the CH-NH2 group of donors;oxidoreductase activity, acting on the CH-NH2 group of donors, oxygen as acceptor;primary amine oxidase activity;quinone binding;transition metal ion binding
-0.596443	-0.888878	-0.0816746	-0.5844	-0.225085	-1.04484	-0.269135	-0.879301	0.365517	0.300985	0.000759125	-0.168217	0.449492	-0.260605	0.13838	-0.0437984	0.628928	+	0.000695931	0.0234667	-0.669034	-4.32723	9	9	7	85.937	28.551	332110000	2	3	4	2	4	3	4	3	6	7	6	6	5	4	3	5	A0A0R4IP30;A0A0R4IDG4			tr|A0A0R4IP30|A0A0R4IP30_DANRE Sorbin and SH3 domain-containing 1 OS=Danio rerio OX=7955 GN=sorbs1 PE=1 SV=1;tr|A0A0R4IDG4|A0A0R4IDG4_DANRE Sorbin and SH3 domain-containing 1 OS=Danio rerio OX=7955 GN=sorbs1 PE=1 SV=1
-4.59497	NaN	NaN	-4.99714	-5.31863	-3.54507	-3.78313	-3.79526	-5.28468	-2.77006	-2.1235	-2.67668	-3.92791	-5.25088	NaN	NaN	0.629924		0.177924	0.406308	-0.849766	-1.41849	2	2	2	29.126	4.6962	21273000	0	0	0	1	0	1	1	1	0	2	1	2	0	0	0	0	F1RBT4	Metalloendopeptidase	c6ast3	tr|F1RBT4|F1RBT4_DANRE Metalloendopeptidase OS=Danio rerio OX=7955 GN=c6ast3 PE=1 SV=1		binding;catalytic activity;cation binding;endopeptidase activity;hydrolase activity;ion binding;metal ion binding;metalloendopeptidase activity;metallopeptidase activity;peptidase activity;peptidase activity, acting on L-amino acid peptides;transition metal ion binding;zinc ion binding
NaN	-3.02568	-2.51273	-3.43632	NaN	NaN	NaN	-3.94607	-2.21648	-2.58541	-2.06239	-2.63398	-2.7061	-3.52677	-2.22713	NaN	0.630805		0.0146752	0.105182	-1.72554	-2.78256	4	4	4	90.283	16.443	44808000	0	0	1	0	0	2	0	1	0	2	1	1	1	1	1	0	F1QU24		adam9	tr|F1QU24|F1QU24_DANRE ADAM metallopeptidase domain 9 OS=Danio rerio OX=7955 GN=adam9 PE=4 SV=1		binding;catalytic activity;cation binding;endopeptidase activity;hydrolase activity;ion binding;metal ion binding;metalloendopeptidase activity;metallopeptidase activity;peptidase activity;peptidase activity, acting on L-amino acid peptides;transition metal ion binding;zinc ion binding
2.51957	2.99049	2.47222	2.47554	2.38389	2.52175	2.67842	2.32565	3.7832	2.93045	2.63465	2.74549	3.27239	2.69347	3.55836	4.04814	0.631856		0.00600704	0.0679194	-0.662331	-3.23347	17	17	17	54.569	110.48	2791500000	9	13	13	9	9	10	11	6	16	13	8	9	11	9	15	14	Q6GMJ2;Q6NW94		mybpha	tr|Q6GMJ2|Q6GMJ2_DANRE Myosin-binding protein Ha OS=Danio rerio OX=7955 GN=mybpha PE=1 SV=1;tr|Q6NW94|Q6NW94_DANRE Myosin-binding protein Ha OS=Danio rerio OX=7955 GN=mybpha PE=1 SV=1
-1.21567	-1.60053	-0.157307	-1.39712	-0.117682	-1.30669	-0.664406	-0.220207	NaN	0.192163	-0.567608	-0.144567	-0.233182	-0.118099	NaN	NaN	0.632574		0.246912	0.482016	1.09284	1.20839	7	7	7	57.858	29.107	222330000	0	0	6	1	6	1	6	3	0	3	3	5	2	6	0	0	F1Q7S4;A0A2R8QI90;Q7ZVE6;F1QAT0	KDEL motif-containing protein 1	kdelc1	tr|F1Q7S4|F1Q7S4_DANRE Protein O-glucosyltransferase 2 OS=Danio rerio OX=7955 GN=poglut2 PE=1 SV=1;tr|A0A2R8QI90|A0A2R8QI90_DANRE Protein O-glucosyltransferase 2 OS=Danio rerio OX=7955 GN=poglut2 PE=1 SV=1;sp|Q7ZVE6|PLGT2_DANRE Protein O-glucosyltransferas
-4.76261	-5.14987	-3.98145	-4.65241	-4.53081	-4.43166	-3.95644	-5.21181	-3.33346	-3.91318	-3.41055	-4.15515	-3.94631	-4.35743	-3.92463	-4.36783	0.633509		0.00839343	0.0796656	-0.658563	-3.06516	3	3	1	160.41	3.6923	23066000	0	0	0	1	1	0	0	1	1	1	2	0	1	0	1	1	F1R6R1		acin1a	tr|F1R6R1|F1R6R1_DANRE Apoptotic chromatin condensation inducer 1a (Fragment) OS=Danio rerio OX=7955 GN=acin1a PE=1 SV=2
NaN	-2.67919	-2.63976	NaN	-3.77274	-3.71114	-2.44309	-3.22729	-2.71058	NaN	NaN	NaN	NaN	NaN	-2.13047	NaN	0.633607		0.0480247	0.194612	1.17664	2.16641	2	2	2	26.326	2.9142	23379000	0	0	0	0	0	0	1	1	1	0	0	0	0	0	0	0	Q6AZB9	Tetraspanin	cd81b	tr|Q6AZB9|Q6AZB9_DANRE Tetraspanin OS=Danio rerio OX=7955 GN=cd81b PE=2 SV=1
NaN	-1.61997	-2.12523	-1.33105	-2.16235	-2.36488	-0.373425	-1.16925	-2.03717	-0.710552	-1.62725	0.457825	-0.549588	-0.863783	-0.252125	-1.90108	0.634266		0.0832836	0.256984	-1.12043	-1.86497	8	2	2	19.118	12.217	163250000	0	2	1	1	2	1	2	2	2	2	2	3	2	2	2	1	Q24JV6		myl2b	tr|Q24JV6|Q24JV6_DANRE Myosin regulatory light chain 2b OS=Danio rerio OX=7955 GN=myl2b PE=2 SV=1		binding;calcium ion binding;cation binding;ion binding;metal ion binding
1.56146	1.53499	2.19266	1.25436	1.99227	1.08999	2.40607	2.56513	2.76497	2.70137	2.33007	1.93882	2.66067	2.5362	2.549	2.36966	0.634315		0.00834953	0.0797576	-0.65673	-3.0678	43	43	37	268.69	144.1	1706400000	10	10	16	3	21	7	22	19	23	21	18	13	25	25	16	16	F1QM37;F1QX79		acacb	tr|F1QM37|F1QM37_DANRE Acetyl-CoA carboxylase beta OS=Danio rerio OX=7955 GN=acacb PE=1 SV=2;tr|F1QX79|F1QX79_DANRE Acetyl-CoA carboxylase beta (Fragment) OS=Danio rerio OX=7955 GN=acacb PE=1 SV=1	biosynthetic process;carboxylic acid biosynthetic process;carboxylic acid metabolic process;cellular biosynthetic process;cellular ketone metabolic process;cellular lipid metabolic process;cellular metabolic process;cellular process;fatty acid biosynthetic process;fatty acid metabolic process;lipid biosynthetic process;lipid metabolic process;metabolic process;monocarboxylic acid metabolic proces…	acetyl-CoA carboxylase activity;adenyl nucleotide binding;adenyl ribonucleotide binding;ATP binding;binding;biotin carboxylase activity;catalytic activity;cation binding;CoA carboxylase activity;ion binding;ligase activity;ligase activity, forming carbon-carbon bonds;ligase activity, forming carbon-nitrogen bonds;metal ion binding;nucleotide binding;purine nucleotide binding;purine ribonucleoside…
-0.519133	0.0900803	-0.10759	-0.526342	-0.721602	-0.662989	-0.601885	-0.551544	1.03513	0.147299	-0.312546	0.00895309	0.614697	0.0744419	0.0215549	0.0263023	0.636351	+	0.0028077	0.0433176	-0.652105	-3.61604	7	7	7	42.236	23.29	364000000	3	3	3	2	1	3	1	1	4	5	3	3	6	5	1	1	F1QEV3;A0A2R8QV92		hsd3b7	tr|F1QEV3|F1QEV3_DANRE Hydroxy-delta-5-steroid dehydrogenase, 3 beta- and steroid delta-isomerase OS=Danio rerio OX=7955 GN=hsd3b7 PE=1 SV=1;tr|A0A2R8QV92|A0A2R8QV92_DANRE Hydroxy-delta-5-steroid dehydrogenase, 3 beta- and steroid delta-isomerase OS=Danio	biosynthetic process;lipid biosynthetic process;lipid metabolic process;metabolic process;primary metabolic process;steroid biosynthetic process;steroid metabolic process	3-beta-hydroxy-delta5-steroid dehydrogenase activity;catalytic activity;oxidoreductase activity;oxidoreductase activity, acting on CH-OH group of donors;oxidoreductase activity, acting on the CH-OH group of donors, NAD or NADP as acceptor;steroid dehydrogenase activity;steroid dehydrogenase activity, acting on the CH-OH group of donors, NAD or NADP as acceptor
2.21228	2.10252	3.48248	2.30312	3.24679	1.42744	2.86048	3.03701	2.88391	3.46338	3.34204	3.48927	3.53742	3.73225	2.61737	2.80859	0.637164		0.037206	0.172311	-0.650264	-2.30204	5	5	5	8.9922	57.842	2589700000	4	5	6	4	6	3	6	7	4	5	4	6	5	5	4	4	Q6GMK5		smpx	tr|Q6GMK5|Q6GMK5_DANRE Small muscle protein X-linked OS=Danio rerio OX=7955 GN=smpx PE=2 SV=1
-2.36685	-2.52646	-2.08999	-2.45625	-2.66232	-2.63978	-2.00156	-1.99992	-1.35145	-1.78989	-0.798214	-2.03545	NaN	-2.01849	NaN	-2.16437	0.637318		0.687282	0.833031	0.258297	0.411018	2	2	2	32.044	12.647	81118000	0	0	0	1	1	1	0	0	1	1	0	0	0	0	0	1	E7EZP9;E9QGG7		fhl3a	tr|E7EZP9|E7EZP9_DANRE Four and a half LIM domains 3a OS=Danio rerio OX=7955 GN=fhl3a PE=4 SV=1;tr|E9QGG7|E9QGG7_DANRE Four and a half LIM domains 3a OS=Danio rerio OX=7955 GN=fhl3a PE=4 SV=1		binding;cation binding;ion binding;metal ion binding;transition metal ion binding;zinc ion binding
6.60485	7.4233	8.23178	7.23447	8.25608	6.52752	7.98686	7.72702	8.20033	8.20778	8.07341	7.76771	8.17219	8.0377	8.54329	8.18422	0.637571		0.0217889	0.128539	-0.649341	-2.58048	12	12	11	14.882	173.69	89197000000	12	16	20	11	15	11	16	14	17	18	17	15	16	16	19	14	Q8UVG7;I3ISI4		fabp3	tr|Q8UVG7|Q8UVG7_DANRE Fatty acid-binding protein 3, muscle and heart OS=Danio rerio OX=7955 GN=fabp3 PE=1 SV=1;tr|I3ISI4|I3ISI4_DANRE Fatty acid-binding protein 3, muscle and heart OS=Danio rerio OX=7955 GN=fabp3 PE=1 SV=1	anatomical structure development;anatomical structure morphogenesis;chordate embryonic development;developmental process;embryo development;embryo development ending in birth or egg hatching;heart development;heart looping;organ development;tube morphogenesis	binding;lipid binding;transporter activity
2.68395	3.44205	3.27481	2.53375	3.12854	2.84401	3.14871	3.12864	3.57559	3.87392	3.68231	3.32718	4.07476	3.44581	3.84921	3.53732	0.638295	+	0.00038885	0.0174545	-0.647705	-4.63101	13	13	13	40.969	150.18	3812700000	7	7	11	6	10	7	12	10	9	10	11	8	11	10	8	10	F1QRX4;A0A2R8QMI5;F8W278		bin1b	tr|F1QRX4|F1QRX4_DANRE Bridging integrator 1b OS=Danio rerio OX=7955 GN=bin1b PE=1 SV=1;tr|A0A2R8QMI5|A0A2R8QMI5_DANRE Bridging integrator 1b OS=Danio rerio OX=7955 GN=bin1b PE=1 SV=1;tr|F8W278|F8W278_DANRE Bridging integrator 1b (Fragment) OS=Danio rerio
4.28012	4.59546	4.79491	4.59264	5.26455	4.56817	5.29461	5.50596	6.32567	5.29817	5.01934	4.67059	5.27459	4.92907	6.27145	6.28542	0.638503		0.0397902	0.178814	-0.647234	-2.26657	15	15	15	43.067	224.71	13981000000	12	15	13	13	19	14	19	16	18	16	14	12	17	13	25	17	A0A0R4IAH3			tr|A0A0R4IAH3|A0A0R4IAH3_DANRE Enoyl-CoA delta isomerase 2 OS=Danio rerio OX=7955 GN=eci2 PE=1 SV=1
6.61048	7.62815	8.03615	8.59104	8.63671	7.58209	8.43312	7.46296	9.05763	8.89046	8.66961	7.76348	8.60304	8.40607	8.51481	8.25094	0.638643		0.0378821	0.173281	-0.646917	-2.29254	37	11	10	41.731	201.93	119040000000	39	31	43	35	42	35	41	38	43	40	39	32	37	33	42	29	A0A0R4IEZ2;F1RCB6		zgc:86725	tr|A0A0R4IEZ2|A0A0R4IEZ2_DANRE Actin alpha cardiac muscle 1a OS=Danio rerio OX=7955 GN=actc1a PE=1 SV=1;tr|F1RCB6|F1RCB6_DANRE Actin alpha cardiac muscle 1a OS=Danio rerio OX=7955 GN=actc1c PE=1 SV=1		adenyl nucleotide binding;adenyl ribonucleotide binding;ATP binding;binding;nucleotide binding;purine nucleotide binding;purine ribonucleoside triphosphate binding;purine ribonucleotide binding;ribonucleotide binding
-0.43359	-1.08627	-0.400444	-0.493565	-0.802836	-0.43586	-1.49369	-0.757763	0.439037	-0.900499	-1.0475	-0.604513	0.0860167	0.0958214	0.65345	0.534023	0.639501		0.0332819	0.161675	-0.644981	-2.36063	4	4	4	26.501	12.125	237340000	2	1	3	2	2	2	1	1	4	1	2	3	1	2	2	3	Q561X9;A0A2R8QJG5;Z4YIQ5	3-hydroxybutyrate dehydrogenase type 2	bdh2	sp|Q561X9|BDH2_DANRE 3-hydroxybutyrate dehydrogenase type 2 OS=Danio rerio OX=7955 GN=bdh2 PE=2 SV=1;tr|A0A2R8QJG5|A0A2R8QJG5_DANRE Si:dkey-162b23.4 OS=Danio rerio OX=7955 GN=si:dkey-162b23.4 PE=4 SV=1;tr|Z4YIQ5|Z4YIQ5_DANRE 3-hydroxybutyrate dehydrogenase	biological regulation;biosynthetic process;cation homeostasis;cellular biosynthetic process;cellular macromolecule biosynthetic process;cellular macromolecule metabolic process;cellular metabolic process;cellular process;chemical homeostasis;cofactor biosynthetic process;cofactor metabolic process;heme metabolic process;hemoglobin biosynthetic process;hemoglobin metabolic process;heterocycle meta…	3-hydroxybutyrate dehydrogenase activity;catalytic activity;oxidoreductase activity;oxidoreductase activity, acting on CH-OH group of donors;oxidoreductase activity, acting on the CH-CH group of donors;oxidoreductase activity, acting on the CH-CH group of donors, NAD or NADP as acceptor;oxidoreductase activity, acting on the CH-OH group of donors, NAD or NADP as acceptor
-1.95677	-3.78619	-1.98646	-2.19781	-1.84267	-2.55315	-2.03624	-2.63904	-1.00582	-1.84199	-2.33342	-2.18086	-2.2951	-1.81554	-1.43318	-0.933033	0.639527		0.0488056	0.195227	-0.644923	-2.15777	3	3	3	14.206	29.911	94195000	2	1	1	1	1	2	1	1	3	2	1	1	1	3	3	1	A0A2R8Q4L6;A8WHV1		rgcc	tr|A0A2R8Q4L6|A0A2R8Q4L6_DANRE Regulator of cell cycle OS=Danio rerio OX=7955 GN=rgcc PE=4 SV=1;tr|A8WHV1|A8WHV1_DANRE Regulator of cell cycle OS=Danio rerio OX=7955 GN=rgcc PE=4 SV=1	biological regulation;regulation of biological process;regulation of cell cycle;regulation of cellular process
5.68052	5.52426	5.68113	5.70318	5.35626	5.87821	5.71093	5.33252	6.5741	6.0684	6.11426	5.92369	6.09715	5.83045	6.70712	6.70956	0.639619	+	0.000467121	0.0189333	-0.644716	-4.53473	12	12	12	35.104	183.23	21721000000	17	14	16	21	17	21	15	10	23	17	18	22	21	22	18	20	A0A2R8QAU6;A0A0R4IP90;A0A0R4IN44			tr|A0A2R8QAU6|A0A2R8QAU6_DANRE PDZ and LIM domain 5a OS=Danio rerio OX=7955 GN=pdlim5a PE=1 SV=1;tr|A0A0R4IP90|A0A0R4IP90_DANRE PDZ and LIM domain 5a OS=Danio rerio OX=7955 GN=pdlim5a PE=1 SV=1;tr|A0A0R4IN44|A0A0R4IN44_DANRE PDZ and LIM domain 5a OS=Danio
4.72425	4.84863	5.53925	5.01489	5.66408	4.8549	5.18795	5.46504	5.61681	5.59855	5.70523	5.5999	5.84418	6.00533	6.26248	5.82102	0.639798	+	0.000774576	0.02455	-0.644313	-4.27189	10	10	10	20.861	276.33	17114000000	15	17	15	17	13	15	18	20	14	14	17	17	18	20	17	14	Q6NYS4;E9QEY5		pebp1	tr|Q6NYS4|Q6NYS4_DANRE Phosphatidylethanolamine binding protein OS=Danio rerio OX=7955 GN=pebp1 PE=1 SV=1;tr|E9QEY5|E9QEY5_DANRE Phosphatidylethanolamine-binding protein 1 OS=Danio rerio OX=7955 GN=pebp1 PE=1 SV=1
0.491354	0.694319	1.42292	0.849272	0.983336	0.75112	0.835417	1.22726	1.89349	1.14687	1.26546	1.19266	1.70297	1.57842	1.85178	1.75467	0.641084	+	0.000797984	0.0247901	-0.641415	-4.25652	18	18	18	104.69	70.489	906180000	4	8	13	6	8	6	11	13	14	10	8	13	11	13	13	11	Q5NJJ5;Q6PYX2		matn4	tr|Q5NJJ5|Q5NJJ5_DANRE Matrilin-4 OS=Danio rerio OX=7955 GN=matn4 PE=1 SV=1;tr|Q6PYX2|Q6PYX2_DANRE Matrilin 4 OS=Danio rerio OX=7955 GN=matn4 PE=1 SV=1		binding;cation binding;ion binding;magnesium ion binding;metal ion binding
-2.3912	-1.60327	-2.0202	-2.26861	-1.74281	-2.68997	-2.1758	-2.3356	-0.874943	-1.66089	-1.49553	-1.86213	-1.70499	-1.90572	-1.24129	-1.35067	0.641085	+	0.00258941	0.0431338	-0.641412	-3.65686	6	6	6	77.715	23.023	94650000	2	3	0	1	2	0	1	2	3	1	2	3	2	1	2	3	F1R3T1		si:dkeyp-77h1.4	tr|F1R3T1|F1R3T1_DANRE Si:dkeyp-77h1.4 OS=Danio rerio OX=7955 GN=si:dkeyp-77h1.4 PE=1 SV=2	biological regulation;cell surface receptor linked signaling pathway;cellular process;cellular response to stimulus;macromolecule metabolic process;membrane protein ectodomain proteolysis;membrane protein proteolysis;metabolic process;Notch signaling pathway;primary metabolic process;protein metabolic process;proteolysis;regulation of biological process;regulation of cellular process;response to …	catalytic activity;endopeptidase activity;hydrolase activity;metalloendopeptidase activity;metallopeptidase activity;peptidase activity;peptidase activity, acting on L-amino acid peptides
-0.911163	-0.826496	-0.144293	-0.757599	0.276328	-0.47069	0.472961	-0.32011	0.559258	0.415379	0.655466	0.0291042	0.623029	0.0445461	-0.00382042	0.122677	0.641341		0.00797321	0.0776632	-0.640837	-3.09103	7	7	7	78.624	53.831	375770000	2	3	2	2	5	3	5	2	8	3	6	4	5	2	4	3	Q8AYH1		hsd17b4	tr|Q8AYH1|Q8AYH1_DANRE 17-beta-hydroxysteroid dehydrogenase type 4 OS=Danio rerio OX=7955 GN=hsd17b4 PE=1 SV=1		catalytic activity;oxidoreductase activity
-2.8105	-1.19508	0.467501	0.938751	0.504565	-1.08458	-0.0125599	-1.10486	0.0140686	0.0676937	0.744858	-0.899538	0.672404	0.282946	-0.259153	0.201441	0.641631		0.200139	0.43169	-0.640184	-1.34459	3	3	3	427.11	2.2417	323630000	0	1	2	1	3	0	1	0	0	1	1	0	1	1	0	0	E7F542		rp1l1b	tr|E7F542|E7F542_DANRE Rp1-like 1b OS=Danio rerio OX=7955 GN=rp1l1b PE=4 SV=1	anatomical structure development;axoneme assembly;biological regulation;cell development;cell projection assembly;cell projection organization;cellular component assembly;cellular component assembly at cellular level;cellular component organization;cellular component organization at cellular level;cellular component organization or biogenesis;cellular component organization or biogenesis at cellu…
-1.59548	-2.3819	-0.602863	-1.17473	-1.12925	-1.52636	-1.63603	-1.32793	-1.04197	-0.68652	-1.43839	-0.607298	-0.550113	-0.526176	-1.01829	-0.398317	0.642411		0.011411	0.096046	-0.638433	-2.91014	10	5	5	41.451	27.738	191240000	1	1	1	0	4	1	2	0	0	4	1	2	2	5	0	0	A0A2R8QE41;A0A2R8Q3H6;Q9DGE2	Mitogen-activated protein kinase 14A	mapk14a	tr|A0A2R8QE41|A0A2R8QE41_DANRE Mitogen-activated protein kinase OS=Danio rerio OX=7955 GN=mapk14a PE=1 SV=1;tr|A0A2R8Q3H6|A0A2R8Q3H6_DANRE Mitogen-activated protein kinase OS=Danio rerio OX=7955 GN=mapk14a PE=1 SV=1;sp|Q9DGE2|MK14A_DANRE Mitogen-activated	anatomical structure formation involved in morphogenesis;anterior/posterior pattern specification;biological regulation;biosynthetic process;cell division;cellular biosynthetic process;cellular macromolecule biosynthetic process;cellular macromolecule metabolic process;cellular metabolic process;cellular nitrogen compound metabolic process;cellular process;cellular response to stimulus;developmen…	adenyl nucleotide binding;adenyl ribonucleotide binding;ATP binding;binding;catalytic activity;kinase activity;MAP kinase activity;molecular transducer activity;nucleotide binding;phosphotransferase activity, alcohol group as acceptor;protein kinase activity;protein serine/threonine kinase activity;purine nucleotide binding;purine ribonucleoside triphosphate binding;purine ribonucleotide binding;…
-2.00374	-0.0846367	-2.10076	-1.62564	0.00274181	-0.819204	-1.30013	-1.50534	0.457319	-1.14108	-1.61745	-1.82954	-0.735959	-1.27051	1.10458	0.70336	0.642412		0.215726	0.446873	-0.63843	-1.29662	5	5	5	33.626	27.572	211600000	2	3	1	1	3	2	1	2	4	1	1	1	2	1	5	4	X1WFN1			tr|X1WFN1|X1WFN1_DANRE Protein phosphatase 1, regulatory subunit 3Db OS=Danio rerio OX=7955 GN=ppp1r3db PE=4 SV=1
6.16192	6.15007	6.78697	5.99076	6.59539	5.98632	6.22387	6.65151	7.43257	6.57631	6.62007	6.44301	6.8099	6.99295	7.53935	7.23424	0.642736		0.00363734	0.0502591	-0.637701	-3.48567	24	24	21	54.504	323.31	35686000000	31	27	38	29	36	31	33	37	43	39	39	34	38	38	41	42	A0A0R4IKG8			tr|A0A0R4IKG8|A0A0R4IKG8_DANRE Si:ch211-217a12.1 OS=Danio rerio OX=7955 GN=si:ch211-217a12.1 PE=1 SV=1
-4.74276	-3.94924	-4.9934	-4.64352	-4.55859	NaN	-4.82479	-4.78049	-4.42213	-3.90802	-4.03157	-3.48771	-3.44664	-3.90765	-4.83244	NaN	0.6432		0.282475	0.521459	-0.38821	-1.11778	7	3	3	71.577	6.907	20195000	0	1	0	0	1	0	0	0	0	2	1	3	3	2	0	0	F1RBD1		gtpbp1	tr|F1RBD1|F1RBD1_DANRE GTP-binding protein 1 OS=Danio rerio OX=7955 GN=gtpbp1 PE=1 SV=1		binding;catalytic activity;GTP binding;GTPase activity;guanyl nucleotide binding;guanyl ribonucleotide binding;hydrolase activity;hydrolase activity, acting on acid anhydrides;hydrolase activity, acting on acid anhydrides, in phosphorus-containing anhydrides;nucleoside-triphosphatase activity;nucleotide binding;purine nucleotide binding;purine ribonucleoside triphosphate binding;purine ribonucleo…
-2.84239	-3.97591	-2.73228	-2.49051	-2.66902	NaN	-2.90086	-3.1152	-2.82391	-2.26761	-2.34639	-2.38103	-2.47761	-2.24746	-2.28735	-1.76439	0.643311		0.00432046	0.055434	-0.744702	-3.39912	4	4	4	40.882	2.0336	59806000	0	0	1	0	0	0	0	0	0	1	1	1	1	0	0	1	A5WWD2		elac1	tr|A5WWD2|A5WWD2_DANRE ElaC ribonuclease Z 1 OS=Danio rerio OX=7955 GN=elac1 PE=1 SV=1	cellular macromolecule metabolic process;cellular metabolic process;cellular nitrogen compound metabolic process;cellular process;macromolecule metabolic process;metabolic process;ncRNA 3'-end processing;ncRNA metabolic process;ncRNA processing;nitrogen compound metabolic process;nucleic acid metabolic process;nucleic acid phosphodiester bond hydrolysis;nucleobase-containing compound metabolic pr…	catalytic activity;endonuclease activity;endonuclease activity, active with either ribo- or deoxyribonucleic acids and producing 5'-phosphomonoesters;endoribonuclease activity;endoribonuclease activity, producing 5'-phosphomonoesters;hydrolase activity;hydrolase activity, acting on ester bonds;nuclease activity;ribonuclease activity
-0.717228	-1.28411	-1.5615	-1.10395	-1.55929	-0.656824	-0.618885	-1.19578	-0.248465	-0.369041	-0.440781	0.0197697	-0.164702	-0.93363	-0.630522	-0.839787	0.64336	+	0.00325599	0.0464348	-0.636302	-3.54141	19	3	0	28.721	11.577	185270000	1	2	1	3	2	1	2	2	3	3	2	3	3	2	3	3	A0A2R8RR81			tr|A0A2R8RR81|A0A2R8RR81_DANRE Tropomyosin 3 OS=Danio rerio OX=7955 GN=tpm3 PE=1 SV=1
-1.5969	NaN	-2.35151	-2.16213	-2.75148	-2.83121	-1.20376	-2.15865	-2.91266	-1.96197	-0.429367	0.00331497	-1.37793	-0.799295	-2.56841	-2.08015	0.643942		0.101018	0.292799	-1.11674	-1.75551	6	5	5	100.01	6.8424	133090000	2	0	0	0	0	0	2	0	0	0	3	3	1	1	0	0	A0A0R4IU44			tr|A0A0R4IU44|A0A0R4IU44_DANRE Inter-alpha-trypsin inhibitor heavy chain 3b OS=Danio rerio OX=7955 GN=itih3b PE=4 SV=1
7.18221	7.7918	8.3794	7.82207	8.31252	7.47587	8.2104	8.24396	9.58924	8.12653	8.14591	7.68137	8.06521	8.21563	9.23145	9.43012	0.644653		0.0541059	0.206396	-0.633404	-2.10226	18	18	18	36.257	249.75	117390000000	13	21	23	19	19	18	26	31	34	22	24	17	23	26	33	35	Q801E6;A0A2R9YJL1	Malate dehydrogenase	mdh1aa	tr|Q801E6|Q801E6_DANRE Malate dehydrogenase OS=Danio rerio OX=7955 GN=mdh1aa PE=1 SV=1;tr|A0A2R9YJL1|A0A2R9YJL1_DANRE Malate dehydrogenase OS=Danio rerio OX=7955 GN=mdh1aa PE=1 SV=1	acetyl-CoA catabolic process;acetyl-CoA metabolic process;carbohydrate metabolic process;carboxylic acid metabolic process;catabolic process;cellular catabolic process;cellular ketone metabolic process;cellular metabolic process;cellular process;coenzyme catabolic process;coenzyme metabolic process;cofactor catabolic process;cofactor metabolic process;dicarboxylic acid metabolic process;malate me…	catalytic activity;L-malate dehydrogenase activity;malate dehydrogenase activity;oxidoreductase activity;oxidoreductase activity, acting on CH-OH group of donors;oxidoreductase activity, acting on the CH-OH group of donors, NAD or NADP as acceptor
1.55447	3.86201	2.9553	2.93325	3.47349	2.29862	2.79832	2.69805	3.49602	4.20211	4.62774	3.09956	2.99339	3.18403	3.12958	2.88836	0.645769		0.0789395	0.249678	-0.630909	-1.89495	7	7	2	14.229	24.15	3439800000	2	5	3	5	5	5	4	4	4	6	8	5	5	4	5	7	F8W3M5;I3ITP3;I3ISS8;F8W3B3;F8W3A0;Q5I2C7;F8W2M5;E7F0U0		mbpa	tr|F8W3M5|F8W3M5_DANRE Myelin basic protein a OS=Danio rerio OX=7955 GN=mbpa PE=1 SV=2;tr|I3ITP3|I3ITP3_DANRE Myelin basic protein a OS=Danio rerio OX=7955 GN=mbpa PE=1 SV=1;tr|I3ISS8|I3ISS8_DANRE Myelin basic protein a OS=Danio rerio OX=7955 GN=mbpa PE=1		structural constituent of myelin sheath;structural molecule activity
0.304949	-1.62036	-0.195585	0.0072422	-0.133149	0.0498943	-0.51227	-0.146557	0.907516	0.290127	0.882055	0.147387	0.0792418	-0.166677	0.50235	0.144253	0.646619		0.0242584	0.137111	-0.629011	-2.52514	5	5	5	20.979	60.716	437410000	4	1	2	2	1	2	1	1	6	3	4	2	3	2	1	2	Q6NWH2		marcksl1b	sp|Q6NWH2|MRPB_DANRE MARCKS-related protein 1-B OS=Danio rerio OX=7955 GN=marcksl1b PE=2 SV=1
6.64299	4.72136	6.80241	5.58621	4.98633	4.00552	5.30884	5.96811	5.90835	6.58528	7.01686	6.13604	6.93556	5.64957	4.97215	5.84279	0.647026		0.153786	0.368515	-0.628104	-1.508	20	3	3	15.522	92.723	23240000000	8	7	10	6	6	6	9	10	8	7	8	8	7	6	6	6	Q90487	Hemoglobin subunit alpha	hbaa1	sp|Q90487|HBA_DANRE Hemoglobin subunit alpha OS=Danio rerio OX=7955 GN=hbaa1 PE=2 SV=3	anatomical structure development;developmental process;hemopoiesis;hemopoietic or lymphoid organ development;organ development;response to chemical stimulus;response to hypoxia;response to oxygen levels;response to stimulus;response to stress	binding;cation binding;heme binding;ion binding;iron ion binding;metal ion binding;oxygen binding;oxygen transporter activity;substrate-specific transporter activity;tetrapyrrole binding;transition metal ion binding;transporter activity
3.4187	3.84095	4.52256	4.05048	4.11214	3.91458	5.26349	5.32653	5.76301	5.02323	5.12617	4.17708	4.62954	4.01966	5.65006	5.02382	0.650494		0.0793098	0.250213	-0.620392	-1.89234	6	6	6	11.456	90.66	10831000000	5	7	8	5	9	9	10	7	14	9	9	8	7	10	10	7	Q6IQM2	Cytochrome c	cyc	sp|Q6IQM2|CYC_DANRE Cytochrome c OS=Danio rerio OX=7955 GN=cyc PE=3 SV=3	metabolic process;oxidation-reduction process	binding;cation binding;electron carrier activity;heme binding;ion binding;iron ion binding;metal ion binding;tetrapyrrole binding;transition metal ion binding
0.394629	-0.759689	0.21237	0.941069	NaN	NaN	NaN	NaN	1.27221	1.56414	1.42558	1.37729	1.01034	0.741495	-0.673088	-0.201866	0.651837		0.0088655	0.0823453	-3.23282	-3.03759	5	5	5	56.578	25.74	469530000	2	1	1	2	0	0	0	0	3	4	1	1	3	1	1	1	A0A0R4ISJ9			tr|A0A0R4ISJ9|A0A0R4ISJ9_DANRE Sc:d217 OS=Danio rerio OX=7955 GN=sc:d217 PE=4 SV=2
0.44211	0.508596	-2.40292	0.0822029	1.12409	0.296894	NaN	NaN	NaN	1.28138	1.04469	0.270613	0.700637	1.10935	0.246651	-0.272266	0.651859		0.304898	0.537088	-1.16259	-1.065	2	2	2	195.56	1.6664	390620000	0	0	0	0	0	0	0	0	0	1	1	2	1	1	0	0	F1R5C9;E7EZ13;A0A2R8Q4Y6		soga1	tr|F1R5C9|F1R5C9_DANRE Suppressor of glucose, autophagy-associated 1 OS=Danio rerio OX=7955 GN=soga1 PE=4 SV=2;tr|E7EZ13|E7EZ13_DANRE Suppressor of glucose, autophagy-associated 1 OS=Danio rerio OX=7955 GN=soga1 PE=4 SV=1;tr|A0A2R8Q4Y6|A0A2R8Q4Y6_DANRE DUF	biological regulation;cell surface receptor linked signaling pathway;cellular process;cellular response to chemical stimulus;cellular response to endogenous stimulus;cellular response to hormone stimulus;cellular response to insulin stimulus;cellular response to organic substance;cellular response to peptide hormone stimulus;cellular response to stimulus;enzyme linked receptor protein signaling p…
-3.02928	-1.99846	-2.27981	-2.73206	-2.30657	-1.72292	-0.985249	-2.01807	-0.852808	-1.17399	-2.18928	-1.87568	-1.34922	-1.69414	-1.32738	-1.69037	0.652954		0.0371959	0.172487	-0.614946	-2.30218	3	3	3	66.43	3.9863	100300000	0	0	0	0	0	2	1	0	1	3	1	0	2	1	2	1	Q66HW5;A0A0G2KJF1		clpxa	tr|Q66HW5|Q66HW5_DANRE Caseinolytic mitochondrial matrix peptidase chaperone subunit Xa OS=Danio rerio OX=7955 GN=clpxa PE=1 SV=1;tr|A0A0G2KJF1|A0A0G2KJF1_DANRE Caseinolytic mitochondrial matrix peptidase chaperone subunit Xa OS=Danio rerio OX=7955 GN=clpx	cellular macromolecule metabolic process;cellular metabolic process;cellular process;cellular protein metabolic process;macromolecule metabolic process;metabolic process;primary metabolic process;protein folding;protein metabolic process	adenyl nucleotide binding;adenyl ribonucleotide binding;ATP binding;binding;nucleotide binding;purine nucleotide binding;purine ribonucleoside triphosphate binding;purine ribonucleotide binding;ribonucleotide binding
0.803631	1.46127	0.828068	0.994221	1.78683	1.25039	1.43635	0.400162	2.20321	2.53115	2.24885	1.21663	1.8915	1.37166	1.6288	0.782089	0.653329		0.0346579	0.166139	-0.614119	-2.33937	3	3	3	13.113	9.0832	1111700000	3	2	1	1	2	2	2	1	2	2	3	2	2	2	2	2	F8W4C1		mbpb	tr|F8W4C1|F8W4C1_DANRE Myelin basic protein b OS=Danio rerio OX=7955 GN=mbpb PE=1 SV=1		structural constituent of myelin sheath;structural molecule activity
-1.26575	0.0904274	-1.03887	-1.69074	-0.78172	-0.410616	-0.273733	-0.967199	-0.0696926	0.929409	0.296944	-0.571497	0.634356	-1.2014	-0.566399	-0.877047	0.653334		0.0880656	0.267143	-0.614108	-1.83355	4	4	4	24.096	12.427	265490000	2	2	1	1	0	1	3	1	2	3	3	3	3	1	2	1	B8JL29;B8JL30;B8JL31		hmgb2a	tr|B8JL29|B8JL29_DANRE High mobility group box 2a OS=Danio rerio OX=7955 GN=hmgb2a PE=1 SV=1;tr|B8JL30|B8JL30_DANRE High mobility group box 2a OS=Danio rerio OX=7955 GN=hmgb2a PE=1 SV=1;tr|B8JL31|B8JL31_DANRE High mobility group box 2a (Fragment) OS=Danio
NaN	-3.27078	NaN	NaN	NaN	-3.14954	NaN	NaN	-3.15816	-2.55099	-2.75355	-2.86136	-1.5073	-2.74592	NaN	NaN	0.653406		0.0642996	0.222995	-1.35385	-2.00836	12	2	2	42.413	4.601	33873000	0	0	0	1	0	0	1	0	0	1	1	1	2	1	1	0	B0S642		hibch	tr|B0S642|B0S642_DANRE 3-hydroxyisobutyryl-CoA hydrolase, mitochondrial OS=Danio rerio OX=7955 GN=hibch PE=1 SV=1
1.41043	1.84448	2.56583	1.72597	2.61868	1.18922	2.61412	2.36544	3.08304	2.4666	2.5839	2.1197	2.52121	2.60131	2.87843	2.95979	0.655208		0.0192069	0.120265	-0.609976	-2.64524	12	12	9	48.601	69.444	1953400000	7	4	7	4	5	3	9	5	9	8	6	5	5	9	6	5	Q5SPG8		si:dkey-11e23.4	tr|Q5SPG8|Q5SPG8_DANRE Acyl-CoA thioesterase 20 OS=Danio rerio OX=7955 GN=acot20 PE=1 SV=1	acyl-CoA metabolic process;cellular metabolic process;cellular process;coenzyme metabolic process;cofactor metabolic process;metabolic process;thioester metabolic process	catalytic activity;hydrolase activity;hydrolase activity, acting on ester bonds;thiolester hydrolase activity
0.0996017	-0.862444	-0.509422	-0.293037	-0.18706	-0.402447	-0.360752	-0.432545	0.574471	-0.242905	0.272869	-0.317032	-0.0842886	0.174479	0.859396	0.686146	0.655694		0.00498435	0.060885	-0.608905	-3.32727	8	8	8	37.608	37.764	351910000	4	4	5	4	4	4	5	5	6	3	4	3	4	3	3	3	F1QAA0;R4GES8		nif3l1	tr|F1QAA0|F1QAA0_DANRE NIF3-like protein 1 OS=Danio rerio OX=7955 GN=nif3l1 PE=1 SV=1;tr|R4GES8|R4GES8_DANRE NIF3 NGG1-interacting factor 3-like 1 (S. cerevisiae) (Fragment) OS=Danio rerio OX=7955 GN=nif3l1 PE=1 SV=1	7,8-dihydroneopterin 3'-triphosphate biosynthetic process;aromatic compound biosynthetic process;biosynthetic process;cellular aromatic compound metabolic process;cellular biosynthetic process;cellular metabolic process;cellular nitrogen compound biosynthetic process;cellular nitrogen compound metabolic process;cellular process;cofactor biosynthetic process;cofactor metabolic process;heterocycle …	binding;catalytic activity;cation binding;cyclohydrolase activity;GTP binding;GTP cyclohydrolase activity;GTP cyclohydrolase I activity;guanyl nucleotide binding;guanyl ribonucleotide binding;hydrolase activity;hydrolase activity, acting on carbon-nitrogen (but not peptide) bonds;hydrolase activity, acting on carbon-nitrogen (but not peptide) bonds, in cyclic amidines;ion binding;metal ion bindin…
-0.113768	0.722326	2.02098	0.153006	1.12573	-0.355978	1.6026	1.82385	1.12865	2.06018	2.05149	1.82857	1.88372	1.6475	0.752447	0.479715	0.656702		0.141132	0.350317	-0.60669	-1.55975	12	11	10	46.896	44.341	996320000	2	6	10	2	6	0	11	10	6	14	9	11	11	8	4	4	E7F3U3		pdk1	tr|E7F3U3|E7F3U3_DANRE Protein-serine/threonine kinase OS=Danio rerio OX=7955 GN=pdk1 PE=1 SV=1
1.94883	1.98982	2.96242	2.277	3.17799	2.05224	2.71633	2.87532	2.64237	3.13862	3.03049	3.18926	3.4997	3.34713	3.08248	2.92219	0.656771		0.00792029	0.0778408	-0.606538	-3.09438	7	7	3	29.485	136.41	2778100000	5	2	4	4	4	3	5	4	2	6	5	4	5	4	3	5	A0A0R4ICB9;A0A0R4IZ99;Q566U4;A0A0R4ID45;A0A0R4INQ3;A0A140LGA3	Kynurenine formamidase	afmid	tr|A0A0R4ICB9|A0A0R4ICB9_DANRE Kynurenine formamidase OS=Danio rerio OX=7955 GN=cant1b PE=1 SV=1;tr|A0A0R4IZ99|A0A0R4IZ99_DANRE Kynurenine formamidase OS=Danio rerio OX=7955 GN=afmid PE=1 SV=1;sp|Q566U4|KFA_DANRE Kynurenine formamidase OS=Danio rerio OX=79	amine catabolic process;amine metabolic process;aromatic amino acid family catabolic process;aromatic amino acid family metabolic process;aromatic compound catabolic process;biosynthetic process;carboxylic acid catabolic process;carboxylic acid metabolic process;catabolic process;cellular amine metabolic process;cellular amino acid catabolic process;cellular amino acid metabolic process;cellular …	arylformamidase activity;catalytic activity;hydrolase activity;hydrolase activity, acting on carbon-nitrogen (but not peptide) bonds;hydrolase activity, acting on carbon-nitrogen (but not peptide) bonds, in linear amides
2.16131	2.24262	3.67837	2.1302	3.80365	2.32334	3.4988	2.95159	4.29975	3.49945	3.47878	2.91212	3.68202	3.38467	3.29295	3.08857	0.656992		0.0595576	0.213777	-0.606053	-2.0502	4	4	4	6.3383	65.402	3286500000	4	5	5	4	4	5	8	9	7	6	5	6	5	5	5	4	H0WES8		si:dkeyp-80c12.10	tr|H0WES8|H0WES8_DANRE ATP synthase membrane subunit DAPIT OS=Danio rerio OX=7955 GN=atp5md PE=1 SV=1
-6.40677	-4.75754	-5.80001	-5.01323	-4.92426	-4.85234	-3.08809	NaN	-3.83154	-4.99526	NaN	-4.18408	-4.74336	NaN	-4.19154	-4.28455	0.657132		0.37744	0.601488	-0.3661	-0.91154	3	3	3	86.611	2.8667	13226000	0	1	0	0	1	0	3	0	1	0	0	1	0	0	0	1	A2BID8;A0A2R8Q4V0		aplp2	tr|A2BID8|A2BID8_DANRE Amyloid beta (A4) precursor-like protein 2 OS=Danio rerio OX=7955 GN=aplp2 PE=2 SV=2;tr|A0A2R8Q4V0|A0A2R8Q4V0_DANRE Amyloid beta (A4) precursor-like protein 2 OS=Danio rerio OX=7955 GN=aplp2 PE=4 SV=1		binding;carbohydrate binding;cation binding;endopeptidase inhibitor activity;endopeptidase regulator activity;enzyme inhibitor activity;enzyme regulator activity;glycosaminoglycan binding;heparin binding;ion binding;metal ion binding;pattern binding;peptidase inhibitor activity;peptidase regulator activity;polysaccharide binding;serine-type endopeptidase inhibitor activity;transition metal ion bi…
-1.84877	0.0355721	-0.922087	-1.12086	-0.702773	-0.851177	0.0356998	-0.691578	-0.420233	0.245903	-0.132683	-0.539139	0.365766	-0.461807	-0.0758209	-0.210299	0.657604		0.0273971	0.14283	-0.604708	-2.46212	2	2	2	16.292	6.8807	295670000	1	2	2	2	1	2	2	2	2	1	2	1	2	1	2	1	Q6DH66;Q6PC05;A0A2R8QEK3	Mitochondrial import receptor subunit TOM20 homolog B	tomm20b;arid4b	sp|Q6DH66|TM20B_DANRE Mitochondrial import receptor subunit TOM20 homolog B OS=Danio rerio OX=7955 GN=tomm20b PE=1 SV=1;tr|Q6PC05|Q6PC05_DANRE Translocase of outer mitochondrial membrane 20 OS=Danio rerio OX=7955 GN=tomm20a PE=2 SV=1;tr|A0A2R8QEK3|A0A2R8QE	establishment of localization;establishment of localization in cell;establishment of protein localization;intracellular protein transport;intracellular transport;protein targeting;protein transport;transport
2.97317	2.64094	2.69825	1.95561	1.94812	2.63183	2.57868	2.67437	3.73561	2.77375	2.20974	2.54251	2.58677	2.83895	3.79246	4.45634	0.657747		0.0672627	0.229748	-0.604396	-1.98363	14	14	12	48.776	78.292	2903100000	9	8	10	7	8	8	6	8	16	10	8	8	6	9	13	14	F6NRN3		si:dkey-288i20.1	tr|F6NRN3|F6NRN3_DANRE Acyl-CoA thioesterase 22 (Fragment) OS=Danio rerio OX=7955 GN=acot22 PE=4 SV=1	acyl-CoA metabolic process;cellular metabolic process;cellular process;coenzyme metabolic process;cofactor metabolic process;metabolic process;thioester metabolic process	catalytic activity;hydrolase activity;hydrolase activity, acting on ester bonds;thiolester hydrolase activity
-2.87784	-4.02862	-3.48965	-3.52962	-1.86915	-3.2716	-2.17494	-1.79361	-4.39136	-2.22586	-2.07479	-1.62919	-1.52237	-0.674919	NaN	-3.40988	0.657974		0.542677	0.730938	-0.352393	-0.623978	5	5	5	56.644	18.087	67365000	2	1	1	1	2	1	3	2	0	2	2	4	4	3	0	1	Q5TZ78		cyp2ad3	tr|Q5TZ78|Q5TZ78_DANRE Cytochrome P450, family 2, subfamily AD, polypeptide 3 OS=Danio rerio OX=7955 GN=cyp2ad3 PE=1 SV=1		binding;catalytic activity;cation binding;heme binding;ion binding;iron ion binding;metal ion binding;monooxygenase activity;oxidoreductase activity;oxidoreductase activity, acting on paired donors, with incorporation or reduction of molecular oxygen;oxidoreductase activity, acting on paired donors, with incorporation or reduction of molecular oxygen, reduced flavin or flavoprotein as one donor, …
-0.344343	-0.474674	0.329414	-0.909897	0.0823812	-0.573195	0.253405	0.0224571	1.10295	0.085165	0.0126667	-0.389431	0.504598	-0.148876	1.32741	0.672338	0.660825		0.0414107	0.181231	-0.59766	-2.24541	6	6	6	24.175	12.333	440250000	3	3	7	2	4	2	4	5	3	4	2	2	5	5	3	3	F1Q6L1		fahd1	tr|F1Q6L1|F1Q6L1_DANRE Fumarylacetoacetate hydrolase domain-containing 1 OS=Danio rerio OX=7955 GN=fahd1 PE=1 SV=1		catalytic activity
-2.57603	-2.83003	-2.15485	-3.19807	-2.64455	NaN	-3.43575	-2.752	-3.0132	-2.36647	-2.58139	-2.24226	-2.56789	-2.63825	-1.05626	-1.16338	0.66199		0.052891	0.20535	-0.926418	-2.11453	4	4	4	56.736	5.2567	61561000	1	1	1	0	0	0	0	0	0	2	0	1	0	0	1	1	F1QD35		lpcat4	tr|F1QD35|F1QD35_DANRE Lysophosphatidylcholine acyltransferase 4 OS=Danio rerio OX=7955 GN=lpcat4 PE=1 SV=1		binding;calcium ion binding;catalytic activity;cation binding;ion binding;metal ion binding;transferase activity;transferase activity, transferring acyl groups
-0.937334	-0.137606	-0.265877	-0.748398	-0.125173	-0.900242	-1.12333	-0.735935	0.647585	-0.219059	-0.609243	-0.610088	-0.794379	-0.64591	0.882488	1.13148	0.66223		0.0756349	0.243985	-0.594596	-1.91877	4	2	2	16.97	30.934	305080000	1	2	0	1	1	1	2	4	3	2	1	2	1	1	3	2	A0A0R4ISN6			tr|A0A0R4ISN6|A0A0R4ISN6_DANRE Glutaryl-CoA dehydrogenase b (Fragment) OS=Danio rerio OX=7955 GN=gcdhb PE=1 SV=1
-1.98487	-3.35017	-2.4132	-2.23773	-2.97486	-3.03288	-2.92625	-2.50569	-2.38712	-1.69774	-1.95195	-1.8685	-2.3914	-2.83912	-2.30123	-1.23449	0.662383		0.0269561	0.143709	-0.594262	-2.47054	3	3	3	13.106	10.815	66644000	2	0	1	2	1	1	1	1	2	1	1	1	2	0	2	1	Q568K2	Protein phosphatase 1 regulatory subunit 11	ppp1r11	sp|Q568K2|PP1RB_DANRE E3 ubiquitin-protein ligase PPP1R11 OS=Danio rerio OX=7955 GN=ppp1r11 PE=1 SV=1	biological regulation;negative regulation of biological process;negative regulation of catalytic activity;negative regulation of cellular metabolic process;negative regulation of cellular process;negative regulation of cellular protein metabolic process;negative regulation of dephosphorylation;negative regulation of hydrolase activity;negative regulation of macromolecule metabolic process;negativ…	binding;enzyme binding;enzyme inhibitor activity;enzyme regulator activity;phosphatase binding;phosphatase inhibitor activity;phosphatase regulator activity;protein binding;protein phosphatase 1 binding;protein phosphatase binding;protein phosphatase inhibitor activity;protein phosphatase regulator activity;protein serine/threonine phosphatase inhibitor activity
-0.692104	-0.376865	-1.50131	-0.512789	-1.06412	-0.296793	-0.867252	-3.57912	0.236837	-0.82091	-0.732065	-1.21877	-1.16792	-1.2306	0.517202	0.276226	0.662598		0.218072	0.449034	-0.593794	-1.28965	4	4	4	11.396	3.4028	228190000	4	3	1	4	2	2	2	1	3	4	4	1	2	3	3	3	Q7SZR5	Small ubiquitin-related modifier 1	sumo1	sp|Q7SZR5|SUMO1_DANRE Small ubiquitin-related modifier 1 OS=Danio rerio OX=7955 GN=sumo1 PE=3 SV=1	chordate embryonic development;developmental process;embryo development;embryo development ending in birth or egg hatching
-0.436014	1.55672	0.905079	0.692444	1.03123	0.836924	0.537769	-0.105968	1.68176	1.1834	1.18051	1.35259	1.10014	0.908394	1.38046	0.974491	0.662988		0.0276371	0.143558	-0.592945	-2.45759	15	14	13	51.484	56.092	757440000	2	13	9	4	10	8	9	5	12	10	10	9	9	12	7	5	Q502Q7;F1QT82		prph	tr|Q502Q7|Q502Q7_DANRE Peripherin OS=Danio rerio OX=7955 GN=prph PE=2 SV=1;tr|F1QT82|F1QT82_DANRE Peripherin OS=Danio rerio OX=7955 GN=prph PE=3 SV=1	anatomical structure development;anatomical structure morphogenesis;developmental growth;developmental process;growth;regeneration;tissue development;tissue regeneration	structural molecule activity
0.3531	1.0832	1.73895	0.38537	1.81016	0.566395	1.15008	1.97255	2.33789	1.62736	0.406282	1.59568	1.88952	2.22873	2.15927	1.5552	0.663185		0.0834834	0.257429	-0.592516	-1.86362	7	6	6	31.725	26.778	1068300000	3	4	4	2	3	3	5	8	7	4	3	6	5	6	6	4	B8A5D9;A0A2R8Q0H1		zgc:112210	tr|B8A5D9|B8A5D9_DANRE Phenazine biosynthesis-like protein domain-containing OS=Danio rerio OX=7955 GN=pbld PE=1 SV=1;tr|A0A2R8Q0H1|A0A2R8Q0H1_DANRE Phenazine biosynthesis-like protein domain-containing OS=Danio rerio OX=7955 GN=pbld PE=1 SV=1	biosynthetic process;metabolic process	catalytic activity
-0.0852985	-0.0577602	0.0273666	0.0589981	0.828794	0.363136	1.58264	1.22349	0.652582	1.28238	1.40734	0.834705	1.01927	0.953915	0.786526	1.74292	0.663292		0.0399122	0.17892	-0.592284	-2.26494	6	6	6	38.693	23.176	666430000	2	3	3	3	3	3	7	5	4	4	3	5	3	4	3	4	Q9PUQ6		tmod4	tr|Q9PUQ6|Q9PUQ6_DANRE Sk-tropomodulin OS=Danio rerio OX=7955 GN=tmod4 PE=1 SV=1	actin cytoskeleton organization;actin filament capping;actin filament organization;actin filament-based process;actomyosin structure organization;anatomical structure formation involved in morphogenesis;biological regulation;cellular component assembly;cellular component assembly at cellular level;cellular component assembly involved in morphogenesis;cellular component organization;cellular compo…	binding;cytoskeletal protein binding;protein binding;tropomyosin binding
2.33757	2.43834	2.17581	2.28129	2.17198	2.50103	2.46571	2.01073	2.851	2.61419	2.71611	3.07091	3.25784	3.21022	2.83816	2.55461	0.663734	+	0.000112726	0.00855172	-0.591322	-5.29727	54	45	45	297.89	166.57	2195900000	23	20	18	19	15	18	18	15	25	20	27	33	34	29	23	17	F1QL44		flncb	tr|F1QL44|F1QL44_DANRE Filamin C, gamma b (actin-binding protein 280) OS=Danio rerio OX=7955 GN=flncb PE=1 SV=2	anatomical structure formation involved in morphogenesis;anatomical structure homeostasis;biological regulation;cell projection assembly;cell projection organization;cellular component assembly;cellular component assembly at cellular level;cellular component assembly involved in morphogenesis;cellular component organization;cellular component organization at cellular level;cellular component orga…
1.00905	1.42538	0.849051	0.686195	1.18872	1.06638	0.980877	1.47166	1.71447	1.67433	1.56945	1.75808	1.53716	1.74118	1.50963	1.90253	0.663796	+	6.85244e-05	0.00571429	-0.591189	-5.57428	11	11	11	58.764	36.333	916700000	4	6	2	3	4	4	7	6	7	6	4	8	8	5	3	5	Q6NSN2	Amine oxidase [flavin-containing]	mao	sp|Q6NSN2|AOF_DANRE Amine oxidase [flavin-containing] OS=Danio rerio OX=7955 GN=mao PE=1 SV=1	alcohol metabolic process;amine catabolic process;amine metabolic process;benzene-containing compound metabolic process;biological regulation;catabolic process;catecholamine metabolic process;catechol-containing compound metabolic process;cellular amine metabolic process;cellular aromatic compound metabolic process;cellular biogenic amine catabolic process;cellular biogenic amine metabolic proces…	catalytic activity;oxidoreductase activity;oxidoreductase activity, acting on the CH-NH2 group of donors;oxidoreductase activity, acting on the CH-NH2 group of donors, oxygen as acceptor;primary amine oxidase activity
NaN	-5.60295	-3.73738	NaN	-3.89275	NaN	NaN	NaN	-1.24867	-5.08108	-3.7777	-5.02637	-3.81497	-4.68269	-3.21082	-3.72483	0.664282		0.0549474	0.207585	-1.11669	-2.09392	6	6	6	322.45	7.0789	18465000	0	0	1	0	0	0	0	0	5	0	1	0	0	0	0	1	E7F983		akap12a	tr|E7F983|E7F983_DANRE A kinase (PRKA) anchor protein 12a OS=Danio rerio OX=7955 GN=akap12a PE=1 SV=1	biological regulation;positive regulation of biological process;positive regulation of cell communication;positive regulation of cellular process;positive regulation of intracellular protein kinase cascade;positive regulation of protein kinase A signaling cascade;positive regulation of response to stimulus;positive regulation of signal transduction;positive regulation of signaling;regulation of b…
8.92741	8.50339	8.78603	8.43198	8.1223	8.68844	8.45921	8.66352	10.417	8.41077	8.13314	8.59384	8.74756	8.65274	10.1371	10.2082	0.664455		0.103715	0.296646	-0.589756	-1.74038	26	26	23	36.246	323.31	199260000000	47	44	41	34	30	53	42	44	69	29	33	43	39	35	80	59	Q9PVK5	L-lactate dehydrogenase A chain	ldha	sp|Q9PVK5|LDHA_DANRE L-lactate dehydrogenase A chain OS=Danio rerio OX=7955 GN=ldha PE=2 SV=3	carbohydrate metabolic process;carboxylic acid metabolic process;cellular ketone metabolic process;cellular metabolic process;cellular process;metabolic process;organic acid metabolic process;oxoacid metabolic process;primary metabolic process;response to chemical stimulus;response to hypoxia;response to oxygen levels;response to stimulus;response to stress;small molecule metabolic process	catalytic activity;lactate dehydrogenase activity;L-lactate dehydrogenase activity;oxidoreductase activity;oxidoreductase activity, acting on CH-OH group of donors;oxidoreductase activity, acting on the CH-OH group of donors, NAD or NADP as acceptor
2.33023	4.82269	5.10735	5.42068	5.39533	3.63457	5.38929	4.79798	5.72453	4.63739	5.26716	4.2582	4.84599	5.03513	5.8279	6.0015	0.665512		0.20682	0.437064	-0.587462	-1.32367	4	4	4	20.331	24.294	12326000000	5	7	7	7	7	6	6	6	10	6	7	6	7	5	7	7	F1R6I1		LOC402880	tr|F1R6I1|F1R6I1_DANRE Cytochrome c oxidase subunit 4I1,-like OS=Danio rerio OX=7955 GN=cox4i1l PE=1 SV=2		catalytic activity;cation transmembrane transporter activity;cytochrome-c oxidase activity;heme-copper terminal oxidase activity;hydrogen ion transmembrane transporter activity;inorganic cation transmembrane transporter activity;ion transmembrane transporter activity;monovalent inorganic cation transmembrane transporter activity;oxidoreductase activity;oxidoreductase activity, acting on a heme gr…
1.30749	1.99262	1.3185	1.76204	1.69827	1.76484	1.28268	1.52808	2.91125	1.58024	1.70697	1.6023	1.81379	1.693	3.0827	2.95725	0.6659		0.0392279	0.177311	-0.586622	-2.2741	12	12	12	35.128	114.19	1282900000	4	8	5	7	4	3	5	3	11	7	8	3	3	5	10	9	Q7SZY8		grhpra	tr|Q7SZY8|Q7SZY8_DANRE Glyoxylate reductase/hydroxypyruvate reductase a OS=Danio rerio OX=7955 GN=grhpra PE=1 SV=1		binding;catalytic activity;coenzyme binding;cofactor binding;NAD binding;nucleotide binding;oxidoreductase activity;oxidoreductase activity, acting on CH-OH group of donors;oxidoreductase activity, acting on the CH-OH group of donors, NAD or NADP as acceptor
1.20003	2.40902	2.489	1.89919	2.52163	1.09683	2.60475	2.49011	2.91502	2.68295	3.00478	2.17166	2.67488	2.47012	2.92529	2.55246	0.66627		0.0285582	0.147308	-0.585821	-2.44055	6	6	6	18.926	28.24	1985000000	4	5	4	4	7	4	7	7	7	5	6	5	8	6	7	6	F1RDB7;A0A1D5NS29		mcee	tr|F1RDB7|F1RDB7_DANRE Methylmalonyl CoA epimerase OS=Danio rerio OX=7955 GN=mcee PE=1 SV=1;tr|A0A1D5NS29|A0A1D5NS29_DANRE Methylmalonyl CoA epimerase OS=Danio rerio OX=7955 GN=mcee PE=1 SV=1
0.806038	-0.490883	-0.134689	-0.817039	-0.302554	-0.611897	-0.816345	-0.151514	NaN	0.618666	0.326736	-0.247141	-0.0649614	0.721146	NaN	NaN	0.666303		0.189225	0.421423	1.31949	1.38001	2	2	2	7.73	35.768	298920000	1	1	1	1	2	2	1	1	0	2	1	1	1	2	0	0	H0WFD0;A0A0R4IXJ7		ccl39a.10	tr|H0WFD0|H0WFD0_DANRE Chemokine (C-C motif) ligand 39, duplicate 10 (Fragment) OS=Danio rerio OX=7955 GN=ccl39a.10 PE=4 SV=1;tr|A0A0R4IXJ7|A0A0R4IXJ7_DANRE Chemokine (C-C motif) ligand 39, duplicate 5 (Fragment) OS=Danio rerio OX=7955 GN=ccl39.5 PE=4 SV=1	cell chemotaxis;cell migration;cell motility;cellular component movement;cellular process;cellular response to chemical stimulus;cellular response to stimulus;chemotaxis;immune response;immune system process;locomotion;response to chemical stimulus;response to external stimulus;response to stimulus;taxis
3.12829	2.27548	3.38227	3.04725	3.88887	3.20203	3.28642	3.29129	4.63836	3.20725	3.42013	3.01533	3.3783	3.13077	4.70584	4.69152	0.666325		0.0815777	0.254775	-0.585701	-1.87657	6	6	6	15.544	179.31	4133800000	7	6	10	5	12	9	8	10	10	10	9	8	8	8	13	10	Q6PBU0;A0A0R4IFR2	Protein FAM136A	fam136a	sp|Q6PBU0|F136A_DANRE Protein FAM136A OS=Danio rerio OX=7955 GN=fam136a PE=2 SV=1;tr|A0A0R4IFR2|A0A0R4IFR2_DANRE Protein FAM136A OS=Danio rerio OX=7955 GN=fam136a PE=1 SV=1
6.35905	5.81971	6.66154	6.48291	6.89496	6.32727	6.59916	5.95708	7.93185	6.91879	6.72448	6.64357	6.87939	6.61117	7.41202	6.66426	0.666427		0.0137126	0.102101	-0.585481	-2.81703	10	10	10	15.116	138.49	41475000000	18	14	20	19	19	16	18	16	24	18	20	17	19	18	22	15	Q66I80		fabp11a	tr|Q66I80|Q66I80_DANRE Fatty acid binding protein 11a OS=Danio rerio OX=7955 GN=fabp4a PE=1 SV=1		binding;lipid binding;transporter activity
-4.34347	-3.99622	-5.64388	-3.13922	-4.75611	-3.61858	-2.53718	-5.29512	-4.95601	-2.76857	-2.68189	-1.94207	-3.34091	-4.10927	-4.0672	-4.78415	0.666665		0.291401	0.525574	-0.584965	-1.09641	3	3	3	25.631	3.314	32234000	3	2	0	3	0	1	2	1	0	4	2	4	1	0	1	0	F1R2B9		si:rp71-1g18.7	tr|F1R2B9|F1R2B9_DANRE Cerebellin 10 OS=Danio rerio OX=7955 GN=cbln10 PE=4 SV=2
-2.68952	-3.31216	-2.24594	-3.21203	-3.39609	-2.52698	-2.77476	-3.34684	-2.08025	-2.86048	-2.59494	-2.93019	-2.74826	-2.57642	-1.4383	-1.60522	0.667212		0.0383972	0.175278	-0.583783	-2.28541	10	4	4	263.71	8.9146	61507000	1	1	1	2	1	1	1	1	3	1	0	0	0	2	1	1	A0A2R8RIG4;A0A2R8QJA0;A0A2R8QPK9;F6P055;F1QH12		acaca	tr|A0A2R8RIG4|A0A2R8RIG4_DANRE Acetyl-CoA carboxylase alpha OS=Danio rerio OX=7955 GN=acaca PE=1 SV=1;tr|A0A2R8QJA0|A0A2R8QJA0_DANRE Acetyl-CoA carboxylase alpha OS=Danio rerio OX=7955 GN=acaca PE=1 SV=1;tr|A0A2R8QPK9|A0A2R8QPK9_DANRE Acetyl-CoA carboxylas	biosynthetic process;carboxylic acid biosynthetic process;carboxylic acid metabolic process;cellular biosynthetic process;cellular ketone metabolic process;cellular lipid metabolic process;cellular metabolic process;cellular process;fatty acid biosynthetic process;fatty acid metabolic process;lipid biosynthetic process;lipid metabolic process;metabolic process;monocarboxylic acid metabolic proces…	acetyl-CoA carboxylase activity;adenyl nucleotide binding;adenyl ribonucleotide binding;ATP binding;binding;biotin carboxylase activity;catalytic activity;cation binding;CoA carboxylase activity;ion binding;ligase activity;ligase activity, forming carbon-carbon bonds;ligase activity, forming carbon-nitrogen bonds;metal ion binding;nucleotide binding;purine nucleotide binding;purine ribonucleoside…
2.82851	3.44166	0.967112	1.27911	1.91691	2.53654	0.884529	-1.53952	3.3576	3.39476	2.83245	1.37713	0.739684	3.02193	2.33016	-0.0736904	0.667507		0.427475	0.646731	-0.583146	-0.817251	2	2	2	7.9822	63.029	2007600000	2	6	2	1	5	5	4	2	7	3	2	5	1	4	3	2	X1WER9		cox8b	tr|X1WER9|X1WER9_DANRE Cytochrome c oxidase subunit 8B OS=Danio rerio OX=7955 GN=cox8b PE=4 SV=1		catalytic activity;cation transmembrane transporter activity;cytochrome-c oxidase activity;heme-copper terminal oxidase activity;hydrogen ion transmembrane transporter activity;inorganic cation transmembrane transporter activity;ion transmembrane transporter activity;monovalent inorganic cation transmembrane transporter activity;oxidoreductase activity;oxidoreductase activity, acting on a heme gr…
-1.0002	-0.486647	-1.05787	-1.18225	-1.09482	-1.73742	-1.58487	-1.40808	-0.339273	-0.324076	-0.721512	-0.972633	-0.598807	-1.26194	-0.438364	-0.255934	0.668986		0.0075783	0.0776691	-0.579952	-3.1166	4	4	4	12.889	27.484	222200000	1	1	0	1	1	2	0	3	1	3	2	1	1	1	2	1	A2BF67		ensab	tr|A2BF67|A2BF67_DANRE Endosulfine alpha b OS=Danio rerio OX=7955 GN=ensab PE=3 SV=1
-4.68079	NaN	-3.93349	-4.94625	-3.60086	-5.32336	-4.36355	-5.21561	-2.82496	-4.16796	-4.19291	-4.52785	-4.95257	-4.17987	-3.4623	-3.70782	0.669646		0.0561148	0.209956	-0.787101	-2.08254	2	2	2	8.6928	4.6884	20083000	0	0	1	0	1	0	1	0	2	0	1	0	0	1	1	1	E9QDA9;E9QIG2;Q502G2	Transmembrane protein 41A-A	tmem41aa	tr|E9QDA9|E9QDA9_DANRE Transmembrane protein 41A-A OS=Danio rerio OX=7955 GN=tmem41aa PE=4 SV=1;tr|E9QIG2|E9QIG2_DANRE Transmembrane protein 41A-A OS=Danio rerio OX=7955 GN=tmem41aa PE=4 SV=1;sp|Q502G2|T41AA_DANRE Transmembrane protein 41A-A OS=Danio rerio
-2.8878	-1.84236	0.696198	-1.8971	-0.989127	-3.97297	-0.272871	-0.701235	0.0570755	-0.853611	-1.70226	-2.13619	-0.724652	-1.02714	-0.871149	0.0172138	0.669744		0.343952	0.571756	-0.578319	-0.97951	7	7	7	44.413	44.095	228640000	0	2	5	2	3	1	3	3	5	4	2	1	3	2	1	4	E7F4A7		CABZ01112331.1	tr|E7F4A7|E7F4A7_DANRE Cysteine-rich with EGF-like domains 1b OS=Danio rerio OX=7955 GN=creld1b PE=4 SV=2		binding;calcium ion binding;cation binding;ion binding;metal ion binding
NaN	-4.05761	NaN	-4.39666	NaN	NaN	-4.23319	NaN	-4.17084	-2.8999	-3.87958	-3.50306	-3.98318	NaN	-3.45306	-3.66912	0.669937		0.0228709	0.1332	-1.21151	-2.55553	3	3	3	69.717	2.4575	16183000	0	0	0	0	0	0	0	0	0	1	0	1	1	0	0	1	F1QYR3			tr|F1QYR3|F1QYR3_DANRE Uncharacterized protein OS=Danio rerio OX=7955 GN=LOC100004199 PE=4 SV=2
-3.01181	-1.65714	-1.54401	-1.79121	-1.74803	-1.53455	-0.780104	-1.69275	-1.13531	-0.97283	-0.915073	-1.7293	-1.53416	-0.971294	-0.988779	-0.903591	0.670747		0.0328439	0.159577	-0.576159	-2.36757	6	6	5	41.269	8.8865	158020000	1	2	3	0	2	1	4	3	4	3	2	1	2	3	2	3	A0A0G2KJA6			tr|A0A0G2KJA6|A0A0G2KJA6_DANRE Na(+)/H(+) exchange regulatory cofactor NHE-RF OS=Danio rerio OX=7955 GN=slc9a3r1b PE=1 SV=2
-0.0615864	0.641008	0.813862	-0.171747	0.57264	0.263515	0.372126	0.696497	1.60761	0.759022	0.667675	0.335012	0.527757	0.141367	2.03364	1.6458	0.671777		0.057842	0.210795	-0.573945	-2.06609	8	5	4	43.781	21.378	674030000	1	2	2	2	3	3	3	2	5	4	3	4	2	3	5	5	A0A0R4ILN2			tr|A0A0R4ILN2|A0A0R4ILN2_DANRE Glutaryl-CoA dehydrogenase b (Fragment) OS=Danio rerio OX=7955 GN=gcdhb PE=1 SV=1
-3.76372	-4.64195	-3.93863	-4.32791	-3.89987	-3.90813	-3.73508	NaN	-3.76079	-3.48374	-3.52851	-3.4715	-3.1085	-3.60853	-3.17219	-3.52904	0.67226	+	0.000735245	0.0236456	-0.63969	-4.2988	2	2	2	21.201	4.0639	22136000	0	0	1	0	0	0	1	0	1	1	1	1	0	0	0	1	Q0VFV6	Selenoprotein S	vimp	sp|Q0VFV6|SELS_DANRE Selenoprotein S OS=Danio rerio OX=7955 GN=vimp PE=2 SV=2	establishment of localization;establishment of localization in cell;establishment of protein localization;intracellular protein transport;intracellular transport;protein transport;transport	binding;selenium binding
3.02539	3.96921	3.9158	2.97329	4.16663	3.34631	4.30979	3.95296	4.49251	4.29406	4.15608	3.76055	4.41928	3.74569	4.90864	4.46488	0.672316		0.0255841	0.139687	-0.572789	-2.49762	31	31	27	71.438	214.07	5513500000	8	19	17	11	24	13	26	19	18	22	21	19	21	19	28	21	A0JMN2		zgc:154046	tr|A0JMN2|A0JMN2_DANRE Zgc:154046 OS=Danio rerio OX=7955 GN=zgc:154046 PE=1 SV=1		catalytic activity;transferase activity;transferase activity, transferring acyl groups
4.07932	5.10822	5.83445	5.06965	5.93585	4.72734	5.97198	5.66372	6.55427	5.51163	5.90633	5.37455	5.87405	5.53914	6.30595	5.90611	0.672363		0.0584393	0.211718	-0.572689	-2.06051	27	27	27	44.42	312.69	17180000000	18	29	39	25	36	20	35	33	42	39	38	30	33	34	35	33	Q6P5L8	Hydroxysteroid dehydrogenase-like protein 2	hsdl2	sp|Q6P5L8|HSDL2_DANRE Hydroxysteroid dehydrogenase-like protein 2 OS=Danio rerio OX=7955 GN=hsdl2 PE=2 SV=1		catalytic activity;oxidoreductase activity
0.942036	2.89289	4.37981	3.82781	4.05533	2.68836	4.3012	3.53895	4.83296	3.6233	3.8384	2.86226	3.47835	4.10087	4.27531	4.19437	0.672483		0.229851	0.460513	-0.572429	-1.25549	10	10	10	28.614	75.657	5135800000	3	7	7	10	11	6	10	10	17	11	8	9	10	14	12	11	F1QBP1;F1QKE7		myoz2b	tr|F1QBP1|F1QBP1_DANRE Myozenin 2b OS=Danio rerio OX=7955 GN=myoz2b PE=1 SV=1;tr|F1QKE7|F1QKE7_DANRE Myozenin 2b OS=Danio rerio OX=7955 GN=myoz2b PE=1 SV=1
-4.13479	-3.16168	-3.11782	-4.81015	NaN	NaN	NaN	-2.53574	-3.4279	-2.53308	NaN	-4.02775	-2.34662	-2.56306	NaN	NaN	0.672519		0.731902	0.862005	-0.214944	-0.349518	3	3	3	34.166	2.9387	27767000	0	2	0	0	0	1	0	2	1	1	0	0	1	0	0	0	A3KNP6		sfrp1b	tr|A3KNP6|A3KNP6_DANRE Secreted frizzled-related protein 1b OS=Danio rerio OX=7955 GN=sfrp1b PE=2 SV=1	biological regulation;cell surface receptor linked signaling pathway;cellular process;cellular response to stimulus;developmental process;multicellular organismal development;multicellular organismal process;regulation of biological process;regulation of cellular process;response to stimulus;signal transduction;Wnt receptor signaling pathway
-1.80924	-1.92899	-0.884626	-1.69554	-0.582219	-2.07249	-1.01142	-1.24342	-0.513128	-0.899725	-0.693842	-1.02603	-0.883775	-0.981993	-0.900791	-0.763655	0.673324		0.0136545	0.102112	-0.570627	-2.81919	3	3	3	13.904	12.365	185290000	1	3	1	1	2	1	3	2	1	3	1	3	1	2	0	1	Q0D285	Transmembrane protein 141	tmem141	sp|Q0D285|TM141_DANRE Transmembrane protein 141 OS=Danio rerio OX=7955 GN=tmem141 PE=2 SV=1
NaN	-2.89959	-2.89552	-3.01441	NaN	-4.60091	-3.13812	-2.6073	-2.8329	-1.95501	-2.65548	-2.62182	-1.84572	-2.10544	-3.50259	-3.46326	0.67368		0.040486	0.179678	-1.24979	-2.25738	6	6	6	67.315	3.2441	46927000	0	1	2	1	0	0	0	0	0	2	1	1	3	2	0	0	Q7SXW3;F1REP7	Leucine-rich repeat-containing protein 40	lrrc40	sp|Q7SXW3|LRC40_DANRE Leucine-rich repeat-containing protein 40 OS=Danio rerio OX=7955 GN=lrrc40 PE=2 SV=1;tr|F1REP7|F1REP7_DANRE Leucine-rich repeat-containing protein 40 OS=Danio rerio OX=7955 GN=lrrc40 PE=1 SV=1
-3.35369	-4.47871	-3.3384	-3.69194	-3.52892	-3.68378	-3.57167	-4.04665	-2.72802	-3.32288	-3.03028	-3.25591	-3.23096	-3.64288	-2.78882	-3.16273	0.675296		0.00511542	0.061368	-0.566409	-3.31423	6	5	5	57.373	6.2869	32640000	2	1	0	1	1	2	1	0	3	2	2	4	1	2	0	0	E7FDL7;A0A2R8PZL2		sntb2	tr|E7FDL7|E7FDL7_DANRE Syntrophin, beta 2 OS=Danio rerio OX=7955 GN=sntb2 PE=4 SV=1;tr|A0A2R8PZL2|A0A2R8PZL2_DANRE Syntrophin, beta 2 OS=Danio rerio OX=7955 GN=sntb2 PE=4 SV=1
0.120327	0.866264	-0.49798	0.43646	0.432208	0.228477	0.402086	-2.0471	0.17857	1.05418	1.02788	0.783155	0.607102	1.65159	-0.371553	-0.484552	0.676798		0.19536	0.426989	-0.563203	-1.3599	25	2	1	49.646	13.723	544160000	2	2	0	1	2	2	2	1	2	2	2	2	2	2	2	2	F1R4K1		tubb4b	tr|F1R4K1|F1R4K1_DANRE Tubulin beta chain OS=Danio rerio OX=7955 GN=zgc:153426 PE=1 SV=1	cellular component assembly;cellular component assembly at cellular level;cellular component organization;cellular component organization at cellular level;cellular component organization or biogenesis;cellular component organization or biogenesis at cellular level;cellular macromolecular complex assembly;cellular macromolecular complex subunit organization;cellular process;cellular protein compl…	binding;catalytic activity;GTP binding;GTPase activity;guanyl nucleotide binding;guanyl ribonucleotide binding;hydrolase activity;hydrolase activity, acting on acid anhydrides;hydrolase activity, acting on acid anhydrides, in phosphorus-containing anhydrides;nucleoside-triphosphatase activity;nucleotide binding;purine nucleotide binding;purine ribonucleoside triphosphate binding;purine ribonucleo…
NaN	-4.94942	-4.70375	-5.04426	-5.2144	-4.79093	-5.37599	-4.78658	NaN	-4.72049	-3.65299	-4.85727	-5.5511	-4.94757	NaN	-2.7783	0.676982		0.663765	0.817702	-0.171548	-0.444089	2	2	2	24.453	1.5814	11529000	0	0	1	0	0	0	0	1	0	0	1	1	0	0	0	1	Z4YIA1;Q0P424	Elongator complex protein 6	elp6	tr|Z4YIA1|Z4YIA1_DANRE Elongator complex protein 6 (Fragment) OS=Danio rerio OX=7955 GN=elp6 PE=1 SV=1;sp|Q0P424|ELP6_DANRE Elongator complex protein 6 OS=Danio rerio OX=7955 GN=elp6 PE=2 SV=2	biological regulation;biosynthetic process;cellular biosynthetic process;cellular macromolecule biosynthetic process;cellular macromolecule metabolic process;cellular metabolic process;cellular nitrogen compound metabolic process;cellular process;macromolecule biosynthetic process;macromolecule metabolic process;metabolic process;nitrogen compound metabolic process;nucleic acid metabolic process;…
-1.68581	-3.84442	-1.96266	-2.15044	-1.8848	-2.48083	-2.42104	-2.87894	-1.5681	-2.03826	-1.93319	-1.91277	-2.17939	-2.11308	-1.82414	-1.24581	0.677468		0.054647	0.207017	-0.561775	-2.09689	3	3	3	14.94	22.184	71295000	1	1	1	1	1	0	1	1	1	2	1	1	1	2	1	1	Q6DHG4		cplx2l	tr|Q6DHG4|Q6DHG4_DANRE Complexin 2 OS=Danio rerio OX=7955 GN=cplx2l PE=2 SV=1	establishment of localization;neurotransmitter transport;transport
-4.09286	-3.53783	-3.74731	-3.96207	-3.94841	-3.83435	-4.14838	-3.77417	NaN	-3.99724	NaN	-4.15719	NaN	NaN	-2.23503	-2.88765	0.677647		0.316394	0.546432	0.610194	1.03905	3	3	3	223.45	6.2516	21490000	0	1	0	0	1	0	0	0	0	0	0	0	0	0	1	0	I3ITH4;A0A2R8Q4T8;A0A2R8RHT9		kdm4aa	tr|I3ITH4|I3ITH4_DANRE Lysine (K)-specific demethylase 4A, genome duplicate a OS=Danio rerio OX=7955 GN=kdm4aa PE=4 SV=1;tr|A0A2R8Q4T8|A0A2R8Q4T8_DANRE Lysine (K)-specific demethylase 4A, genome duplicate a OS=Danio rerio OX=7955 GN=kdm4aa PE=4 SV=1;tr|A0A		binding;cation binding;ion binding;metal ion binding;transition metal ion binding;zinc ion binding
-3.30773	-2.62722	-3.06274	-2.95721	-1.99272	-3.08575	NaN	-3.12862	-2.89915	-1.83057	-2.19688	NaN	-2.25642	-2.89416	-1.18352	-2.97371	0.677793		0.206057	0.436468	-0.578107	-1.32604	2	2	2	33.504	7.8824	63167000	1	0	0	1	1	0	1	0	0	1	2	0	0	0	2	0	F1QWU1;Q7ZV00	OTU domain-containing protein 6B	otud6b	tr|F1QWU1|F1QWU1_DANRE Deubiquitinase OTUD6B OS=Danio rerio OX=7955 GN=otud6b PE=1 SV=1;sp|Q7ZV00|OTU6B_DANRE Deubiquitinase OTUD6B OS=Danio rerio OX=7955 GN=otud6b PE=2 SV=1		catalytic activity;cysteine-type peptidase activity;hydrolase activity;peptidase activity;peptidase activity, acting on L-amino acid peptides
4.70108	5.04749	6.01673	5.24493	5.791	4.91623	6.21098	5.64598	6.51835	5.78896	5.97388	5.60824	5.79603	5.90492	6.32203	6.13137	0.678927		0.0243089	0.137188	-0.558672	-2.52406	16	16	16	56.581	266.77	19600000000	22	20	24	24	24	25	27	29	24	25	24	27	24	28	26	24	A0A0G2L2K5;A0A2R8Q7M1			tr|A0A0G2L2K5|A0A0G2L2K5_DANRE Uncharacterized protein OS=Danio rerio OX=7955 GN=scarb2b PE=1 SV=2;tr|A0A2R8Q7M1|A0A2R8Q7M1_DANRE Uncharacterized protein OS=Danio rerio OX=7955 GN=scarb2b PE=1 SV=1
4.66589	5.32423	6.16217	5.05567	6.24112	5.1856	6.31464	6.14525	6.36852	6.21451	6.3437	5.92754	6.24856	6.11456	6.2744	6.06437	0.679385		0.0326151	0.159549	-0.557699	-2.37123	16	16	16	46.351	216.87	23413000000	15	17	19	14	23	15	22	18	21	23	22	20	18	19	19	17	A2CG95;A2CG94		acadm	tr|A2CG95|A2CG95_DANRE Acyl-CoA dehydrogenase medium chain OS=Danio rerio OX=7955 GN=acadm PE=1 SV=1;tr|A2CG94|A2CG94_DANRE Acyl-CoA dehydrogenase medium chain (Fragment) OS=Danio rerio OX=7955 GN=acadm PE=1 SV=8		acyl-CoA dehydrogenase activity;binding;catalytic activity;coenzyme binding;cofactor binding;flavin adenine dinucleotide binding;oxidoreductase activity;oxidoreductase activity, acting on the CH-CH group of donors
-1.99509	-0.54557	-1.20805	-1.98375	-0.91784	-1.02538	-0.954458	-1.26295	-0.539087	-0.384577	-0.498119	-0.393106	-0.530292	-0.901173	-0.908438	-1.28788	0.680043		0.0207762	0.124798	-0.556303	-2.60495	7	4	4	37.217	12.039	196860000	1	2	2	0	2	1	4	3	3	4	2	3	3	3	1	2	A0A2R8Q6Q2;F1QQT3		lims1	tr|A0A2R8Q6Q2|A0A2R8Q6Q2_DANRE LIM domain-containing protein OS=Danio rerio OX=7955 GN=lims1 PE=1 SV=1;tr|F1QQT3|F1QQT3_DANRE LIM domain-containing protein OS=Danio rerio OX=7955 GN=lims1 PE=1 SV=1		binding;cation binding;ion binding;metal ion binding;transition metal ion binding;zinc ion binding
-3.21778	-2.91808	-3.30681	-3.56749	-2.79873	-2.56217	-2.38395	-2.07297	-1.83334	-2.16879	-3.08782	-2.42582	-2.48148	-2.43692	-1.60936	-2.33629	0.680175		0.0348435	0.166076	-0.556021	-2.33657	4	4	3	38.861	9.8678	62169000	0	2	1	1	2	2	2	4	2	3	1	3	1	2	1	2	F1QK10		prkag3b	tr|F1QK10|F1QK10_DANRE Protein kinase, AMP-activated, gamma 3b non-catalytic subunit OS=Danio rerio OX=7955 GN=prkag3b PE=4 SV=1
0.991594	0.651802	0.5973	0.905127	0.511907	0.706745	0.0255566	0.236752	1.78345	0.77441	0.745583	1.06126	0.648614	0.825956	1.60772	1.62421	0.680396		0.0146152	0.104981	-0.555552	-2.78465	11	11	11	28.117	57.078	655400000	9	6	5	7	8	7	8	6	8	9	8	7	6	5	7	8	A2BF91		zgc:101858	tr|A2BF91|A2BF91_DANRE Zgc:101858 OS=Danio rerio OX=7955 GN=zgc:101858 PE=1 SV=1		catalytic activity;oxidoreductase activity
-2.45287	-3.13804	-2.12978	-2.02335	-1.79314	-1.70382	-2.06508	-2.24587	-1.5976	-1.04776	-1.43703	-1.84874	-1.46264	-1.96745	-1.61075	-2.13657	0.680455		0.0147452	0.105507	-0.555428	-2.78015	2	2	2	46.872	8.5814	101520000	1	0	1	1	1	1	0	1	1	1	2	1	1	1	1	0	Q9YH60		gsk3b	tr|Q9YH60|Q9YH60_DANRE Glycogen synthase kinase 3 OS=Danio rerio OX=7955 GN=gsk3ba PE=1 SV=1	anatomical structure morphogenesis;developmental process;heart jogging;heart looping;tube morphogenesis	adenyl nucleotide binding;adenyl ribonucleotide binding;ATP binding;binding;catalytic activity;kinase activity;nucleotide binding;phosphotransferase activity, alcohol group as acceptor;protein kinase activity;purine nucleotide binding;purine ribonucleoside triphosphate binding;purine ribonucleotide binding;ribonucleotide binding;transferase activity;transferase activity, transferring phosphorus-c…
-5.49463	-4.93548	-4.21495	NaN	NaN	-4.72429	-4.53132	NaN	-4.25663	NaN	-3.78891	NaN	NaN	-4.62884	NaN	NaN	0.680496		0.783274	0.894642	0.115432	0.280397	3	3	3	39.699	3.3016	7784800	1	1	0	0	0	1	0	0	0	0	1	0	0	0	0	0	A0A0R4I9F8;Q7ZUX3	WD repeat domain phosphoinositide-interacting protein 4	wdr45	tr|A0A0R4I9F8|A0A0R4I9F8_DANRE WD repeat domain phosphoinositide-interacting protein 4 OS=Danio rerio OX=7955 GN=wdr45 PE=4 SV=1;sp|Q7ZUX3|WIPI4_DANRE WD repeat domain phosphoinositide-interacting protein 4 OS=Danio rerio OX=7955 GN=wdr45 PE=2 SV=1	autophagic vacuole assembly;autophagy;catabolic process;cell communication;cellular catabolic process;cellular component assembly;cellular component assembly at cellular level;cellular component organization;cellular component organization at cellular level;cellular component organization or biogenesis;cellular component organization or biogenesis at cellular level;cellular localization;cellular …	binding;lipid binding;phosphatidylinositol binding;phosphatidylinositol-3,5-bisphosphate binding;phosphatidylinositol-3-phosphate binding;phospholipid binding
0.656973	0.0418129	0.0718727	0.621784	0.696979	0.885441	0.150507	0.807003	1.40873	0.150291	0.959791	1.03966	1.22514	0.855751	1.4073	1.31987	0.681002		0.0117301	0.0970282	-0.554269	-2.89618	3	2	2	28.369	86.495	542070000	1	1	1	1	1	1	1	1	1	2	1	1	1	1	1	1	A0A286YBT4			tr|A0A286YBT4|A0A286YBT4_DANRE Chloride intracellular channel 6 OS=Danio rerio OX=7955 GN=clic6 PE=4 SV=2
2.65843	3.932	3.86164	3.12743	3.83187	3.22749	4.21456	4.21781	NaN	4.12704	3.28792	4.04221	3.98847	NaN	4.86746	4.81188	0.681322		0.276027	0.513485	1.7464	1.13354	2	2	2	92.002	2.0831	4891200000	1	1	1	0	1	1	0	0	0	1	1	0	1	0	0	0	A0A2R8Q3M6;E7EZ22;A0A2R8QND2;A0A2R8QMZ8;A0A2R8QCJ5;A0A2R8Q8K4		LOC101886776	tr|A0A2R8Q3M6|A0A2R8Q3M6_DANRE RAS p21 protein activator 2 OS=Danio rerio OX=7955 GN=rasa2 PE=4 SV=1;tr|E7EZ22|E7EZ22_DANRE RAS p21 protein activator 2 OS=Danio rerio OX=7955 GN=rasa2 PE=4 SV=2;tr|A0A2R8QND2|A0A2R8QND2_DANRE RAS p21 protein activator 2 OS=	biological regulation;cellular process;cellular response to stimulus;intracellular signal transduction;regulation of biological process;regulation of cellular process;response to stimulus;signal transduction	enzyme activator activity;enzyme regulator activity;GTPase activator activity;GTPase regulator activity;nucleoside-triphosphatase regulator activity
-0.15443	-0.303719	-0.324049	-0.889631	-1.19692	-0.732958	-0.583208	-1.16013	0.306086	0.0575409	-0.271946	-0.208757	-0.0583467	-0.195904	-0.228422	-0.323456	0.681729	+	0.00359888	0.05	-0.552731	-3.49102	13	9	8	60.792	36.46	303960000	2	3	6	2	2	3	5	1	6	7	4	4	4	2	2	1	Q5TYP7		ehd3	tr|Q5TYP7|Q5TYP7_DANRE EH-domain-containing 3 OS=Danio rerio OX=7955 GN=ehd3 PE=1 SV=1	cellular process;endocytic recycling;endosome transport;establishment of localization;establishment of localization in cell;intracellular transport;transport;vesicle-mediated transport	binding;calcium ion binding;cation binding;GTP binding;guanyl nucleotide binding;guanyl ribonucleotide binding;ion binding;metal ion binding;nucleotide binding;purine nucleotide binding;purine ribonucleoside triphosphate binding;purine ribonucleotide binding;ribonucleotide binding
-1.26171	-1.26273	-0.693314	-1.16814	-0.783929	-1.59804	-1.42385	-1.32076	-0.282753	-0.689859	-0.782042	-0.867981	-0.796247	-0.864208	-0.580614	-0.229208	0.681864	+	0.00152759	0.0334915	-0.552443	-3.9241	5	5	5	32.928	14.342	178040000	4	3	4	4	2	2	3	4	3	3	4	3	5	3	3	4	Q5BKW9	Isoaspartyl peptidase/L-asparaginase;Isoaspartyl peptidase/L-asparaginase alpha chain;Isoaspartyl peptidase/L-asparaginase beta chain	asrgl1	sp|Q5BKW9|ASGL1_DANRE Isoaspartyl peptidase/L-asparaginase OS=Danio rerio OX=7955 GN=asrgl1 PE=2 SV=1	amine catabolic process;amine metabolic process;asparagine catabolic process;asparagine catabolic process via L-aspartate;asparagine metabolic process;aspartate family amino acid catabolic process;aspartate family amino acid metabolic process;carboxylic acid catabolic process;carboxylic acid metabolic process;catabolic process;cellular amine metabolic process;cellular amino acid catabolic process…	asparaginase activity;beta-aspartyl-peptidase activity;catalytic activity;exopeptidase activity;hydrolase activity;hydrolase activity, acting on carbon-nitrogen (but not peptide) bonds;hydrolase activity, acting on carbon-nitrogen (but not peptide) bonds, in linear amides;omega peptidase activity;peptidase activity;peptidase activity, acting on L-amino acid peptides
-3.92372	-3.79506	-3.61917	NaN	NaN	NaN	NaN	-3.5796	-3.12342	-2.86613	-3.14367	-3.5136	NaN	-3.24018	NaN	NaN	0.68208		0.178913	0.407832	-0.718071	-1.41504	2	2	2	28.177	4.16	18200000	2	0	0	0	0	0	0	0	0	0	0	0	0	0	0	0	E7EXS9		CABZ01055500.1	tr|E7EXS9|E7EXS9_DANRE CD302 molecule OS=Danio rerio OX=7955 GN=cd302 PE=4 SV=1
-0.834589	0.941082	0.717239	-0.186852	1.28624	0.512644	0.978098	0.748312	1.81562	0.908293	1.26025	0.352365	0.561608	0.955151	1.5575	1.15573	0.682763		0.0880963	0.267003	-0.550543	-1.83335	2	2	2	8.5219	6.3688	746420000	1	1	2	1	2	0	1	0	3	2	3	1	2	2	1	1	E7EY90;A0A2R8QC99		mustn1	tr|E7EY90|E7EY90_DANRE Musculoskeletal, embryonic nuclear protein 1b OS=Danio rerio OX=7955 GN=mustn1b PE=4 SV=2;tr|A0A2R8QC99|A0A2R8QC99_DANRE Musculoskeletal, embryonic nuclear protein 1b OS=Danio rerio OX=7955 GN=mustn1b PE=4 SV=1
-4.81049	-5.8103	-4.7011	NaN	-5.67386	-5.22864	-5.13189	NaN	-3.76758	NaN	NaN	-5.01777	NaN	NaN	-5.05972	-4.86845	0.684127		0.866484	0.940746	-0.0652663	-0.171241	2	2	2	51.839	1.6092	7566500	1	0	1	0	1	0	0	0	2	0	0	0	0	0	0	1	E7F3K2		BX511034.2	tr|E7F3K2|E7F3K2_DANRE Uncharacterized protein OS=Danio rerio OX=7955 GN=LOC100151078 PE=4 SV=2
1.62805	1.41203	1.67348	1.78987	2.05076	2.35407	2.36007	1.83507	2.68024	2.45347	2.1725	2.44819	2.56571	2.13017	2.69057	2.34157	0.684262	+	0.00177207	0.0358413	-0.547379	-3.8487	7	7	7	22.437	72.207	1564500000	3	5	5	6	6	6	7	6	7	5	6	7	5	5	5	5	Q803W9;A0A2R8QQS8	Transgelin	tagln2	tr|Q803W9|Q803W9_DANRE Transgelin OS=Danio rerio OX=7955 GN=tagln2 PE=1 SV=1;tr|A0A2R8QQS8|A0A2R8QQS8_DANRE Transgelin OS=Danio rerio OX=7955 GN=tagln2 PE=1 SV=1	actin cytoskeleton organization;actin filament-based process;anatomical structure morphogenesis;cell morphogenesis;cellular component morphogenesis;cellular component organization;cellular component organization at cellular level;cellular component organization or biogenesis;cellular component organization or biogenesis at cellular level;cellular developmental process;cellular process;cytoskeleto…
-2.67051	-1.82042	-1.87582	-2.15089	-1.60607	-2.54669	-1.17027	-2.02886	-1.32167	-1.47498	-1.30171	-1.59975	-1.76799	-0.630173	-1.71847	-1.6778	0.684384		0.0240224	0.136651	-0.547123	-2.53018	5	5	5	57.548	8.9876	110480000	0	1	2	1	0	0	3	2	2	1	0	1	0	3	1	2	A3KP65		mlycd	tr|A3KP65|A3KP65_DANRE Malonyl-CoA decarboxylase OS=Danio rerio OX=7955 GN=mlycd PE=1 SV=1	biosynthetic process;carboxylic acid biosynthetic process;carboxylic acid metabolic process;cellular biosynthetic process;cellular ketone metabolic process;cellular lipid metabolic process;cellular metabolic process;cellular process;fatty acid biosynthetic process;fatty acid metabolic process;lipid biosynthetic process;lipid metabolic process;metabolic process;monocarboxylic acid metabolic proces…	carbon-carbon lyase activity;carboxy-lyase activity;catalytic activity;lyase activity;malonyl-CoA decarboxylase activity
-2.95311	-2.44663	-2.52455	-3.59633	-2.4049	-2.8513	NaN	-3.57536	-1.62867	-2.62982	-2.22315	-2.91946	-1.67908	-3.20493	-2.13796	-2.47528	0.685316		0.0346445	0.166572	-0.675613	-2.33958	6	6	6	98.62	7.4229	52603000	2	2	0	1	1	2	0	0	4	2	2	0	4	1	1	1	B0UYE9		gripap1	tr|B0UYE9|B0UYE9_DANRE GRIP1-associated protein 1 OS=Danio rerio OX=7955 GN=gripap1 PE=1 SV=1
NaN	-5.24645	NaN	-5.76258	NaN	-5.21644	-4.87472	-5.60385	NaN	-4.85415	-4.35209	-4.63775	NaN	NaN	-4.44205	-5.70262	0.686306		0.584027	0.761044	-0.197879	-0.560455	3	2	2	67.12	2.6921	8109600	0	0	0	0	0	0	1	0	0	0	1	1	0	0	1	0	A4VCH0	Phosphatidylinositide phosphatase SAC1-B	sacm1lb	sp|A4VCH0|SAC1A_DANRE Phosphatidylinositol-3-phosphatase SAC1-A OS=Danio rerio OX=7955 GN=sacm1la PE=2 SV=2	cellular metabolic process;cellular process;dephosphorylation;metabolic process;phosphate-containing compound metabolic process;phosphorus metabolic process	catalytic activity;hydrolase activity;hydrolase activity, acting on ester bonds;phosphatase activity;phosphoric ester hydrolase activity
5.88673	4.01605	5.81209	5.58961	5.4484	5.16135	5.24174	5.32696	5.90845	5.95724	6.02401	5.61969	6.19783	5.79342	5.65912	5.66763	0.686315		0.0262388	0.141425	-0.543058	-2.48453	11	11	8	19.418	323.31	19433000000	14	7	17	10	12	12	12	15	11	13	18	13	18	15	11	11	B8JK17;A0A0R4IFR3;B8JK16		ank1a	tr|B8JK17|B8JK17_DANRE Ankyrin 1, erythrocytic a OS=Danio rerio OX=7955 GN=ank1a PE=4 SV=1;tr|A0A0R4IFR3|A0A0R4IFR3_DANRE Ankyrin 1, erythrocytic a OS=Danio rerio OX=7955 GN=ank1a PE=4 SV=1;tr|B8JK16|B8JK16_DANRE Ankyrin 1, erythrocytic a OS=Danio rerio OX
-1.45105	-0.820404	0.278746	-0.958504	-0.178847	-1.30111	0.113722	-0.00781441	-0.37742	0.44453	0.0922947	0.211229	0.450719	0.666512	-0.778067	-0.692499	0.686428		0.0994482	0.289619	-0.542819	-1.76448	5	5	5	20.394	11.703	336430000	2	3	4	3	3	3	3	3	3	5	4	2	4	3	3	3	F1R8I1;A0A2R8RK19		si:ch211-243c14.4	tr|F1R8I1|F1R8I1_DANRE Caspase recruitment domain family, member 19 OS=Danio rerio OX=7955 GN=card19 PE=1 SV=2;tr|A0A2R8RK19|A0A2R8RK19_DANRE Caspase recruitment domain family, member 19 OS=Danio rerio OX=7955 GN=card19 PE=1 SV=1
0.0510254	2.08627	2.90396	2.41425	3.48901	1.53195	3.17255	2.82154	2.99819	2.57833	2.89223	2.56066	2.57728	3.28637	2.79207	3.11923	0.686948		0.19896	0.43155	-0.541728	-1.34834	12	11	11	61.425	40.033	2302900000	3	9	11	8	11	10	12	9	7	11	12	10	11	12	8	9	F1QYT4		hhatlb	tr|F1QYT4|F1QYT4_DANRE Hedgehog acyltransferase-like, b OS=Danio rerio OX=7955 GN=hhatlb PE=3 SV=1
2.26804	2.26395	2.40719	2.22606	2.78587	2.44938	2.63699	2.42865	2.81627	2.65379	2.97102	2.93489	3.16198	3.16864	2.96584	3.11689	0.687582	+	4.71037e-05	0.0048	-0.540397	-5.78684	12	12	12	38.825	188.88	2341500000	8	8	7	7	11	10	11	11	9	10	8	12	12	13	13	10	Q6DBR6;A0A2R8Q8P0;A0A0R4IBQ8	SH3 and cysteine-rich domain-containing protein 3	stac3	sp|Q6DBR6|STAC3_DANRE SH3 and cysteine-rich domain-containing protein 3 OS=Danio rerio OX=7955 GN=stac3 PE=1 SV=1;tr|A0A2R8Q8P0|A0A2R8Q8P0_DANRE SH3 and cysteine-rich domain-containing protein 3 OS=Danio rerio OX=7955 GN=stac3 PE=4 SV=1;tr|A0A0R4IBQ8|A0A0R	anatomical structure development;biological regulation;cellular process;cellular response to stimulus;developmental process;intracellular signal transduction;multicellular organismal process;muscle contraction;muscle system process;muscle tissue development;regulation of biological process;regulation of cellular process;response to stimulus;signal transduction;skeletal muscle contraction;skeletal…	binding;cation binding;ion binding;metal ion binding
0.194901	0.44154	0.661982	0.14646	0.627488	0.154421	0.804689	0.667786	1.30149	0.60479	1.04408	0.223137	0.909295	1.14195	1.38853	1.40652	0.68774		0.00769878	0.0779502	-0.540065	-3.10866	5	5	5	17.983	22.316	622370000	5	4	4	4	6	3	5	6	7	4	5	4	6	4	6	6	Q6PCS6;G1K2J9	Mitochondrial fission process protein 1	mtfp1	sp|Q6PCS6|MTFP1_DANRE Mitochondrial fission process protein 1 OS=Danio rerio OX=7955 GN=mtfp1 PE=2 SV=1;tr|G1K2J9|G1K2J9_DANRE Mitochondrial fission process 1 OS=Danio rerio OX=7955 PE=4 SV=1	apoptosis;cell death;cellular component organization;cellular component organization at cellular level;cellular component organization or biogenesis;cellular component organization or biogenesis at cellular level;cellular process;death;mitochondrial fission;mitochondrion organization;organelle fission;organelle organization;programmed cell death
-4.09487	-0.988659	-2.03746	-0.901882	-0.69633	-3.4104	-2.8787	-5.68218	0.0783978	0.0135021	0.199356	-3.27727	-4.27647	-2.30303	-3.19649	-3.61497	0.688156		0.561501	0.743817	-0.539192	-0.594749	5	5	5	66.174	25.283	141080000	1	5	2	3	3	1	4	0	3	6	5	1	1	3	1	1	A2VD23	Protein starmaker	stm	sp|A2VD23|STM_DANRE Protein starmaker OS=Danio rerio OX=7955 GN=stm PE=2 SV=1	anatomical structure formation involved in morphogenesis;detection of abiotic stimulus;detection of external stimulus;detection of gravity;detection of stimulus;developmental process;ectodermal placode formation;otic placode formation;response to abiotic stimulus;response to external stimulus;response to gravity;response to stimulus
-0.288227	-1.04295	0.0970955	-1.51501	-0.172061	-0.810553	-0.573692	-0.55331	-0.918039	0.837992	0.00784302	0.406534	0.634473	0.356283	-0.497522	-1.3753	0.688309		0.127294	0.330998	-0.538871	-1.6211	11	11	10	78.618	43.719	319570000	3	2	4	2	4	3	3	3	2	3	3	3	7	5	3	3	F1R452		acsl4a	tr|F1R452|F1R452_DANRE Acyl-CoA synthetase long chain family member 4a OS=Danio rerio OX=7955 GN=acsl4a PE=1 SV=1		catalytic activity
-2.13007	-0.424835	-1.6804	-3.75733	-0.962279	-0.922251	-0.197323	-1.44224	-1.20092	-0.337936	-0.363667	-1.21957	-2.51765	1.79407	-2.10404	-1.26339	0.688748		0.396999	0.618125	-0.537951	-0.873742	3	3	3	12.697	55.474	220740000	0	2	0	0	1	1	2	1	1	1	1	1	0	2	0	2	F1QAA3		zgc:153659	tr|F1QAA3|F1QAA3_DANRE Zgc:153659 OS=Danio rerio OX=7955 GN=zgc:153659 PE=1 SV=1
9.07024	9.12731	9.09242	8.60359	8.79995	9.08847	8.89055	8.71665	9.57903	9.42176	9.05517	9.34289	9.81854	9.23744	9.87629	9.36146	0.688762	+	0.000597488	0.0218551	-0.537923	-4.40633	80	80	2	165.88	323.31	213230000000	142	141	124	116	122	138	129	116	158	150	143	149	173	154	168	137	E7EYE1;A0A0R4INP3		CR847973.1	tr|E7EYE1|E7EYE1_DANRE Myomesin 2a OS=Danio rerio OX=7955 GN=myom2a PE=1 SV=3;tr|A0A0R4INP3|A0A0R4INP3_DANRE Myomesin 2a OS=Danio rerio OX=7955 GN=myom2a PE=1 SV=1
-4.14507	-2.68548	-3.54943	NaN	-3.95138	NaN	-3.88564	-4.13309	-2.28046	-3.37785	-3.54649	-3.27538	-3.60552	-3.54459	-2.67987	-3.1937	0.689187		0.0173354	0.115282	-0.764789	-2.69768	2	2	2	10.693	2.1443	32427000	1	3	1	0	0	0	1	0	1	1	0	0	0	0	1	0	A0A2R8QK55;Q0P436	Transmembrane protein 14C	tmem14c	tr|A0A2R8QK55|A0A2R8QK55_DANRE Transmembrane protein 14Ca OS=Danio rerio OX=7955 GN=tmem14ca PE=1 SV=1;sp|Q0P436|TM14C_DANRE Transmembrane protein 14C OS=Danio rerio OX=7955 GN=tmem14c PE=3 SV=1	biosynthetic process;cellular biosynthetic process;cellular metabolic process;cellular nitrogen compound biosynthetic process;cellular nitrogen compound metabolic process;cellular process;cofactor biosynthetic process;cofactor metabolic process;heme biosynthetic process;heme metabolic process;heterocycle biosynthetic process;heterocycle metabolic process;metabolic process;nitrogen compound metabo…
2.27744	3.19431	1.9605	2.49174	2.59773	2.3971	2.92423	2.65758	2.9209	3.4227	3.03116	3.16766	2.9805	3.14233	2.93702	3.19329	0.689266	+	0.00263799	0.042135	-0.536867	-3.64748	13	13	4	26.247	82.124	2591300000	11	10	9	11	12	12	11	11	12	14	12	10	12	10	9	11	B8JKP3;Q504A5	Probable thiopurine S-methyltransferase	zgc:109981;tpmt	tr|B8JKP3|B8JKP3_DANRE Thiopurine S-methyltransferase, tandem duplicate 1 OS=Danio rerio OX=7955 GN=tpmt.1 PE=1 SV=1;sp|Q504A5|TPMT_DANRE Probable thiopurine S-methyltransferase OS=Danio rerio OX=7955 GN=tpmt PE=2 SV=1		catalytic activity;methyltransferase activity;S-adenosylmethionine-dependent methyltransferase activity;S-methyltransferase activity;thiopurine S-methyltransferase activity;transferase activity;transferase activity, transferring one-carbon groups
-0.568907	0.222263	0.0256901	0.47098	0.253751	0.557241	0.866745	0.293724	1.7242	0.532751	0.571981	0.615879	0.720401	0.507561	0.879063	0.859951	0.689543		0.0204453	0.124265	-0.536287	-2.61319	20	19	17	196.35	74.173	561470000	3	4	5	6	6	5	6	4	12	7	7	9	7	7	6	7	F1QJK4;A0A2R8QIT8;F1QC64		myh9b	tr|F1QJK4|F1QJK4_DANRE Myosin, heavy chain 9b, non-muscle (Fragment) OS=Danio rerio OX=7955 GN=myh9b PE=1 SV=2;tr|A0A2R8QIT8|A0A2R8QIT8_DANRE Myosin, heavy chain 9b, non-muscle OS=Danio rerio OX=7955 GN=myh9b PE=1 SV=1;tr|F1QC64|F1QC64_DANRE Myosin, heavy	actin cytoskeleton organization;actin filament bundle distribution;actin filament organization;actin filament-based process;anatomical structure morphogenesis;biological regulation;cellular component organization;cellular component organization at cellular level;cellular component organization or biogenesis;cellular component organization or biogenesis at cellular level;cellular process;cytoskele…	adenyl nucleotide binding;adenyl ribonucleotide binding;ATP binding;binding;catalytic activity;hydrolase activity;hydrolase activity, acting on acid anhydrides;hydrolase activity, acting on acid anhydrides, in phosphorus-containing anhydrides;motor activity;nucleoside-triphosphatase activity;nucleotide binding;purine nucleotide binding;purine ribonucleoside triphosphate binding;purine ribonucleot…
NaN	-3.68463	-4.03964	-3.9864	NaN	-4.1009	-4.11405	NaN	NaN	-3.63765	NaN	-3.47856	-3.48348	-3.6179	-3.17968	-3.30264	0.690093	+	0.000685536	0.0232973	-0.935836	-4.33502	2	2	2	33.934	1.5791	17995000	0	0	0	0	0	1	1	0	0	0	0	0	0	0	0	0	F1QLQ5;Q1MT21		si:ch211-284e20.8	tr|F1QLQ5|F1QLQ5_DANRE Si:ch211-284e20.8 OS=Danio rerio OX=7955 GN=si:ch211-284e20.8 PE=4 SV=1;tr|Q1MT21|Q1MT21_DANRE Si:ch211-284e20.8 OS=Danio rerio OX=7955 GN=si:ch211-284e20.8 PE=4 SV=1		cysteine-type endopeptidase inhibitor activity;endopeptidase inhibitor activity;endopeptidase regulator activity;enzyme inhibitor activity;enzyme regulator activity;peptidase inhibitor activity;peptidase regulator activity
NaN	-0.215532	NaN	-2.18839	NaN	NaN	-2.18033	NaN	0.264391	-0.589739	-0.583717	-2.41419	-2.05031	-1.33904	-1.05814	-0.174358	0.690184		0.00370139	0.0503469	-2.35486	-3.47689	3	3	3	31.147	7.014	131460000	0	2	0	0	0	0	0	0	2	1	1	0	0	0	2	0	Q8UUT3;Q8UUT5;Q8UUT2;E9QHE8		plp1b	tr|Q8UUT3|Q8UUT3_DANRE DMalpha2b OS=Danio rerio OX=7955 GN=plp1b PE=1 SV=1;tr|Q8UUT5|Q8UUT5_DANRE DMalpha2a OS=Danio rerio OX=7955 GN=plp1b PE=1 SV=1;tr|Q8UUT2|Q8UUT2_DANRE DMalpha2c OS=Danio rerio OX=7955 GN=plp1b PE=1 SV=1;tr|E9QHE8|E9QHE8_DANRE Proteoli
-2.05838	-1.75709	-2.10056	NaN	-1.55335	-1.44633	NaN	NaN	-1.01789	-1.82586	NaN	NaN	-1.36054	-1.71266	-0.556734	-1.01603	0.690226		0.305877	0.537139	-1.29169	-1.06277	3	3	3	20.673	5.1924	79903000	1	1	1	0	1	1	1	0	2	1	0	0	1	1	1	1	F1QSR5;Q6NWF4	Vacuolar protein-sorting-associated protein 25	vps25	tr|F1QSR5|F1QSR5_DANRE Vacuolar protein-sorting-associated protein 25 OS=Danio rerio OX=7955 GN=vps25 PE=1 SV=1;sp|Q6NWF4|VPS25_DANRE Vacuolar protein-sorting-associated protein 25 OS=Danio rerio OX=7955 GN=vps25 PE=2 SV=2	cellular process;endosome transport;endosome transport via multivesicular body sorting pathway;establishment of localization;establishment of localization in cell;establishment of protein localization;establishment of protein localization to organelle;establishment of protein localization to vacuole;intracellular protein transport;intracellular transport;late endosome to vacuole transport;late en…	binding;identical protein binding;protein binding;protein dimerization activity;protein homodimerization activity;structural molecule activity
-1.47854	-2.78203	NaN	-0.969374	-2.5957	-2.8533	NaN	-2.87377	-1.88736	-1.83981	-1.74328	-1.87665	-2.13501	-1.9048	-1.29926	-1.11067	0.690551		0.0599832	0.213802	-1.39244	-2.04632	2	2	2	15.64	9.0454	98385000	1	1	1	0	1	1	0	1	1	1	0	1	1	2	1	0	A0A2R8S035			tr|A0A2R8S035|A0A2R8S035_DANRE Trafficking protein particle complex 2-like OS=Danio rerio OX=7955 GN=trappc2l PE=1 SV=1
3.30957	4.3106	4.92236	4.31165	5.06676	4.0707	5.14054	4.9902	5.78625	5.20494	5.0196	4.49866	5.06785	4.78265	5.06249	4.96968	0.690774		0.0588325	0.212382	-0.533715	-2.05686	8	8	8	33.757	151.59	11515000000	6	16	14	8	13	8	14	15	18	16	13	16	13	13	15	11	F1Q8H6;A0A2R8QGS9		ech1	tr|F1Q8H6|F1Q8H6_DANRE Enoyl CoA hydratase 1, peroxisomal OS=Danio rerio OX=7955 GN=ech1 PE=1 SV=1;tr|A0A2R8QGS9|A0A2R8QGS9_DANRE Enoyl CoA hydratase 1, peroxisomal OS=Danio rerio OX=7955 GN=ech1 PE=1 SV=1		catalytic activity
-1.9372	-2.45945	-0.667074	-1.79314	-0.237758	-2.20575	-1.01479	-1.57346	-0.209679	-1.30769	-1.41226	-1.44592	-0.945991	-0.938999	-0.653679	-0.710722	0.691135		0.111192	0.307458	-0.53296	-1.70019	3	3	3	16.221	10.609	176000000	1	2	2	0	3	1	3	0	2	1	1	1	2	1	1	1	A0A0R4II42			tr|A0A0R4II42|A0A0R4II42_DANRE Si:ch211-231f6.6 OS=Danio rerio OX=7955 GN=si:ch211-231f6.6 PE=4 SV=1
-3.46338	-2.14303	-3.33923	-2.80787	-2.80916	-2.00114	-2.93648	NaN	-1.33287	-2.09521	-2.18706	-2.88914	-2.61406	-2.83407	-1.47741	-2.59561	0.691319		0.0829286	0.256391	-0.976078	-1.86736	4	3	2	80.915	6.0292	72058000	1	1	2	1	1	2	2	1	1	2	2	1	2	1	3	1	E7F1Z8;A0A2R8Q0U7		slc44a2	tr|E7F1Z8|E7F1Z8_DANRE Choline transporter-like protein 2 OS=Danio rerio OX=7955 GN=slc44a2 PE=3 SV=1;tr|A0A2R8Q0U7|A0A2R8Q0U7_DANRE Choline transporter-like protein 2 OS=Danio rerio OX=7955 GN=slc44a2 PE=3 SV=1
-1.03034	-0.769226	-0.882452	-1.40049	-2.03942	-1.54051	-1.24649	-1.47824	-0.454424	-0.35276	-0.0849476	-0.96279	-0.857322	-1.42107	-1.08924	-0.914165	0.691929		0.0250571	0.138187	-0.531305	-2.50839	6	6	6	32.437	20.385	181890000	2	5	2	2	1	1	1	1	2	3	2	3	2	2	2	1	Q803J6;E9QBZ6		sdcbp2	tr|Q803J6|Q803J6_DANRE Sdcbp protein OS=Danio rerio OX=7955 GN=sdcbp2 PE=1 SV=1;tr|E9QBZ6|E9QBZ6_DANRE Syndecan-binding protein (syntenin) 2 (Fragment) OS=Danio rerio OX=7955 GN=sdcbp2 PE=1 SV=1	anatomical structure morphogenesis;developmental process;embryonic morphogenesis;epiboly involved in gastrulation with mouth forming second;morphogenesis of an epithelial sheet;morphogenesis of an epithelium;response to chemical stimulus;response to hypoxia;response to oxygen levels;response to stimulus;response to stress;tissue morphogenesis	binding;lipid binding;phosphatidylinositol binding;phosphatidylinositol-3,4-bisphosphate binding;phospholipid binding;protein binding;syndecan binding
NaN	NaN	-1.82084	-1.60001	-1.43361	NaN	-1.83322	-2.03951	NaN	-1.35202	NaN	NaN	NaN	-1.42117	NaN	-0.872982	0.69253		0.168091	0.389983	1.34749	1.45365	4	2	2	65.675	41.852	61492000	0	0	1	1	1	0	0	2	0	1	0	0	0	1	0	1	F1QB53		kpna1	tr|F1QB53|F1QB53_DANRE Karyopherin alpha 1 (importin alpha 5) (Fragment) OS=Danio rerio OX=7955 GN=kpna1 PE=1 SV=1	establishment of localization;establishment of localization in cell;establishment of protein localization;intracellular protein transport;intracellular transport;nuclear import;nuclear transport;nucleocytoplasmic transport;protein import;protein import into nucleus;protein targeting;protein transport;transport	protein transporter activity;substrate-specific transporter activity;transporter activity
-1.45086	-1.71963	-0.303476	-1.02189	-0.856126	-0.925253	-0.978897	-0.706182	-0.425695	-0.509209	-0.410439	-1.01443	-0.281995	-0.380348	-0.03438	-0.666779	0.692612		0.0120957	0.0972274	-0.529881	-2.88065	5	5	5	41.152	32.492	220560000	1	2	2	4	3	2	3	3	1	4	4	2	1	1	1	1	A0A0R4IWK4			tr|A0A0R4IWK4|A0A0R4IWK4_DANRE C-type lectin domain-containing 14A OS=Danio rerio OX=7955 GN=clec14a PE=4 SV=1
3.49168	1.59819	3.53114	3.18735	3.68333	3.15089	2.53773	2.73622	3.58282	3.44626	3.64168	3.53912	3.43815	3.57874	3.71273	3.21384	0.692746		0.0513848	0.202192	-0.529603	-2.13009	3	3	3	149.79	2.2349	4215000000	1	0	1	2	3	2	0	1	0	1	0	0	3	1	1	1	A0A0G2LAC3			tr|A0A0G2LAC3|A0A0G2LAC3_DANRE Ninein-like OS=Danio rerio OX=7955 GN=ninl PE=4 SV=2
-0.156429	-0.925026	-0.668945	-0.708857	-0.871842	-0.472101	-1.19119	-0.910412	-0.754856	0.214136	0.471107	0.0284882	-0.131185	0.257843	-1.06177	-0.700268	0.693257		0.0355394	0.167364	-0.528538	-2.32617	4	4	4	18.749	10.824	241130000	1	1	1	1	1	1	1	1	1	1	2	3	1	2	1	1	A0A0G2KZE8			tr|A0A0G2KZE8|A0A0G2KZE8_DANRE Phosphoribosyl pyrophosphate synthetase-associated protein 1 OS=Danio rerio OX=7955 GN=prpsap1 PE=1 SV=1
0.0720825	0.193975	0.44158	-0.0228043	1.23654	0.186817	1.34748	0.0946407	1.51555	0.933075	1.17963	0.790747	1.3408	0.908644	0.33465	0.768824	0.69366		0.0391275	0.177055	-0.527699	-2.27545	16	16	16	69.454	57.003	646240000	4	5	7	3	12	4	12	6	12	11	11	9	14	9	4	7	F1QAI1		crot	tr|F1QAI1|F1QAI1_DANRE Carnitine O-octanoyltransferase OS=Danio rerio OX=7955 GN=crot PE=1 SV=1		catalytic activity;transferase activity;transferase activity, transferring acyl groups
4.05494	4.97181	5.6832	4.78548	5.9496	4.65916	5.56573	5.21858	6.28183	5.36439	5.59698	5.1116	5.48771	5.61636	5.99433	5.64254	0.694523		0.0573477	0.211233	-0.525905	-2.07075	7	7	7	12.591	87.976	15595000000	5	10	15	7	12	6	10	11	14	9	10	11	8	9	8	9	Q7SXI1		cox7a3	tr|Q7SXI1|Q7SXI1_DANRE Cox7a2l protein OS=Danio rerio OX=7955 GN=cox7a2l PE=1 SV=1		catalytic activity;cation transmembrane transporter activity;cytochrome-c oxidase activity;heme-copper terminal oxidase activity;hydrogen ion transmembrane transporter activity;inorganic cation transmembrane transporter activity;ion transmembrane transporter activity;monovalent inorganic cation transmembrane transporter activity;oxidoreductase activity;oxidoreductase activity, acting on a heme gr…
-2.51016	-2.371	-3.15428	-2.06471	-2.44596	-2.09208	-1.56553	-1.86274	-1.74332	-1.74636	-1.81639	-2.24768	-1.34742	-2.36609	-1.26717	-1.32488	0.694529		0.0344074	0.165543	-0.525894	-2.34318	4	4	4	30.18	10.562	100440000	2	2	0	2	2	2	3	4	1	2	3	1	2	1	2	4	F8W3Q7		apobec2a	tr|F8W3Q7|F8W3Q7_DANRE Apolipoprotein B mRNA-editing enzyme, catalytic polypeptide-like 2a (Fragment) OS=Danio rerio OX=7955 GN=apobec2a PE=1 SV=1	anatomical structure development;anatomical structure morphogenesis;biological regulation;cell dedifferentiation;cellular developmental process;cellular process;dedifferentiation;developmental growth;developmental process;growth;heart looping;muscle organ development;muscle structure development;organ development;positive regulation of binding;positive regulation of DNA binding;positive regulatio…	binding;catalytic activity;cation binding;hydrolase activity;hydrolase activity, acting on carbon-nitrogen (but not peptide) bonds;hydrolase activity, acting on carbon-nitrogen (but not peptide) bonds, in cyclic amidines;ion binding;metal ion binding;transition metal ion binding;zinc ion binding
1.1587	0.529516	-0.569086	1.17081	0.817451	1.52859	1.46798	0.853029	1.0888	1.85281	1.40864	1.20136	1.50186	1.2322	1.78002	1.09616	0.694667		0.0623376	0.21905	-0.525607	-2.02532	6	6	6	33.101	28.679	909230000	4	4	1	2	2	4	3	2	2	3	4	4	3	4	3	2	Q5RGA7;A0A0R4IHR0;A0A2R8RUD6;A0A2R8QN59;E9QE61		bpnt1	tr|Q5RGA7|Q5RGA7_DANRE Bisphosphate nucleotidase 1 OS=Danio rerio OX=7955 GN=bpnt1 PE=1 SV=1;tr|A0A0R4IHR0|A0A0R4IHR0_DANRE Bisphosphate nucleotidase 1 OS=Danio rerio OX=7955 GN=bpnt1 PE=1 SV=1;tr|A0A2R8RUD6|A0A2R8RUD6_DANRE Bisphosphate nucleotidase 1 OS=	cellular lipid metabolic process;cellular metabolic process;cellular process;glycerolipid metabolic process;glycerophospholipid metabolic process;lipid metabolic process;lipid modification;lipid phosphorylation;metabolic process;organophosphate metabolic process;phosphate-containing compound metabolic process;phosphatidylinositol metabolic process;phosphatidylinositol phosphorylation;phospholipid…
-4.52039	-4.19307	-5.21611	-4.6802	-3.93335	-3.81528	-4.33263	-5.62408	-3.86515	-3.61963	-4.33055	-4.91682	-3.62789	-4.00386	-3.82796	-3.92926	0.69532		0.0697921	0.234063	-0.52425	-1.9633	3	3	3	54.367	5.3614	19689000	2	1	2	3	3	3	3	2	2	2	3	2	3	4	2	2	F1QJY4		trim35-28	tr|F1QJY4|F1QJY4_DANRE Tripartite motif-containing 35-28 OS=Danio rerio OX=7955 GN=trim35-28 PE=1 SV=1		binding;cation binding;ion binding;metal ion binding;transition metal ion binding;zinc ion binding
4.31386	4.27441	4.14231	4.02129	4.1666	4.27688	4.39748	4.38148	4.76315	4.876	4.67543	4.64661	4.90405	4.66362	4.76528	4.87353	0.695359	+	3.4677e-07	0	-0.524171	-8.98275	76	76	32	270.85	323.31	8122500000	47	37	31	40	30	39	38	38	48	44	50	44	49	39	44	43	F1QUA3;A0A0R4IIA7		tln2a	tr|F1QUA3|F1QUA3_DANRE Talin 2a OS=Danio rerio OX=7955 GN=tln2a PE=1 SV=2;tr|A0A0R4IIA7|A0A0R4IIA7_DANRE Talin 2a OS=Danio rerio OX=7955 GN=tln2a PE=1 SV=2	biological adhesion;biological regulation;cell adhesion;cellular component organization;cellular component organization at cellular level;cellular component organization or biogenesis;cellular component organization or biogenesis at cellular level;cellular process;cytoskeletal anchoring at plasma membrane;cytoskeleton organization;maintenance of location;maintenance of location in cell;maintenanc…	structural constituent of cytoskeleton;structural molecule activity
NaN	4.00157	5.43267	5.17412	5.43915	5.46669	5.34605	5.15588	7.73175	5.15911	5.49994	5.26418	5.3672	5.08685	5.66849	5.573	0.695609		0.196788	0.427974	-1.8232	-1.35529	2	2	2	235.04	1.4928	19147000000	0	0	0	0	0	0	0	0	1	0	0	0	0	0	0	0	F1R185		dnah11	tr|F1R185|F1R185_DANRE Dynein, axonemal, heavy chain 11 (Fragment) OS=Danio rerio OX=7955 GN=dnah11 PE=4 SV=2	cellular component movement;cellular process;cilium movement;microtubule-based movement;microtubule-based process	catalytic activity;hydrolase activity;hydrolase activity, acting on acid anhydrides;hydrolase activity, acting on acid anhydrides, in phosphorus-containing anhydrides;microtubule motor activity;motor activity;nucleoside-triphosphatase activity;pyrophosphatase activity
NaN	NaN	NaN	NaN	-3.70513	NaN	-1.8324	NaN	NaN	NaN	-1.65749	-1.62973	-2.86667	NaN	-3.32154	-1.754	0.695982		0.055662	0.2096	-1.58137	-2.08693	4	4	4	31.051	21.799	33659000	0	0	0	0	1	0	0	0	0	0	0	0	0	0	1	3	B7ZD59		si:ch211-93g23.2	tr|B7ZD59|B7ZD59_DANRE Si:ch211-93g23.2 OS=Danio rerio OX=7955 GN=si:ch211-93g23.2 PE=4 SV=1	cellular metabolic process;cellular process;metabolic process;methylation;one-carbon metabolic process;small molecule metabolic process	catalytic activity;methyltransferase activity;S-adenosylmethionine-dependent methyltransferase activity;transferase activity;transferase activity, transferring one-carbon groups
-1.04252	-1.48201	-0.711527	-0.945005	-0.245206	-1.0542	-0.788616	-0.763685	0.124151	0.0171356	-1.17896	0.0286007	-0.230655	-0.588356	-0.120447	-0.904488	0.696179		0.0267785	0.143578	-0.52247	-2.47397	12	2	1	28.501	22.104	206080000	1	1	1	1	1	1	1	1	1	1	1	2	1	1	1	1	Q7T3F0;Q1LXM2;Q7SXW1		tpm4a;tpm4b	tr|Q7T3F0|Q7T3F0_DANRE Tropomyosin 4 OS=Danio rerio OX=7955 GN=tpm4a PE=1 SV=1;tr|Q1LXM2|Q1LXM2_DANRE Tropomyosin 4a (Fragment) OS=Danio rerio OX=7955 GN=tpm4a PE=1 SV=1;tr|Q7SXW1|Q7SXW1_DANRE Tropomyosin 4b OS=Danio rerio OX=7955 GN=tpm4b PE=1 SV=1
0.165861	0.863123	1.50932	0.936636	1.16456	0.195581	0.623138	0.874943	1.88342	1.15122	1.24262	0.856949	1.33538	0.916624	1.42577	1.70082	0.696185		0.0230429	0.132588	-0.522457	-2.55166	8	8	8	53.08	32.116	765100000	1	3	6	3	4	2	2	2	6	3	2	2	1	1	5	4	Q2YDP8;F1QUQ8;A9JSZ4	Threonine synthase-like 2	thnsl2	sp|Q2YDP8|THNS2_DANRE Threonine synthase-like 2 OS=Danio rerio OX=7955 GN=thnsl2 PE=2 SV=1;tr|F1QUQ8|F1QUQ8_DANRE Threonine synthase-like 2 OS=Danio rerio OX=7955 GN=thnsl2 PE=4 SV=1;tr|A9JSZ4|A9JSZ4_DANRE Thnsl2 protein OS=Danio rerio OX=7955 GN=thnsl2 PE		binding;catalytic activity;cofactor binding;lyase activity;pyridoxal phosphate binding;vitamin B6 binding;vitamin binding
-0.4424	0.222353	0.414257	-0.0686378	0.729892	-0.304173	0.886496	0.938751	1.13324	0.832281	0.271713	0.621281	0.354589	0.503361	1.24407	1.59088	0.696473		0.0567506	0.211245	-0.52186	-2.07643	4	4	4	16.37	89.966	494340000	4	3	3	3	5	4	4	4	2	3	3	4	3	4	4	3	Q6PBK1	Coiled-coil domain-containing protein 58	ccdc58	sp|Q6PBK1|CCD58_DANRE Coiled-coil domain-containing protein 58 OS=Danio rerio OX=7955 GN=ccdc58 PE=2 SV=2
-2.94234	-2.67428	-2.02624	-3.29621	-3.17499	NaN	-3.11224	-3.12017	-1.32895	-2.762	-2.18864	-2.50809	-2.34116	-3.04529	NaN	-2.51967	0.696496		0.225905	0.457596	-0.548735	-1.26678	3	3	3	20.176	5.7414	53279000	0	0	1	1	0	1	1	0	2	1	2	0	1	0	1	0	F1QMH0		csrp1b	tr|F1QMH0|F1QMH0_DANRE Cysteine and glycine-rich protein 1b OS=Danio rerio OX=7955 GN=csrp1b PE=1 SV=1		binding;cation binding;ion binding;metal ion binding;transition metal ion binding;zinc ion binding
-1.65128	-2.64473	NaN	-2.09543	-2.93952	-2.01872	NaN	NaN	NaN	NaN	NaN	NaN	-1.70637	-1.79035	NaN	NaN	0.696611		0.105527	0.299148	1.57701	1.73042	2	2	2	16.454	4.2377	36918000	0	1	0	0	2	0	0	0	0	0	0	0	0	0	0	0	Q08CN0	Trafficking protein particle complex subunit 2	trappc2	sp|Q08CN0|TPPC2_DANRE Trafficking protein particle complex subunit 2 OS=Danio rerio OX=7955 GN=trappc2 PE=2 SV=1	cellular process;ER to Golgi vesicle-mediated transport;establishment of localization;establishment of localization in cell;Golgi vesicle transport;intracellular transport;transport;vesicle-mediated transport
0.825148	-1.4269	-1.55753	-1.33516	0.359218	-2.04494	0.037674	0.197964	-3.96131	1.18176	0.974577	2.53365	2.08015	1.44014	-2.23701	-2.79621	0.697356		0.597299	0.770473	-0.520033	-0.540571	8	8	6	38.079	105.4	547860000	5	1	1	1	4	1	2	2	0	8	4	10	8	6	0	0	Q29RB9;Q5RIK5;Q5RIK4;U3JAI7		ahsa1a	tr|Q29RB9|Q29RB9_DANRE AHA1, activator of heat shock protein ATPase homolog 1a OS=Danio rerio OX=7955 GN=ahsa1a PE=2 SV=1;tr|Q5RIK5|Q5RIK5_DANRE AHA1, activator of heat shock protein ATPase homolog 1a OS=Danio rerio OX=7955 GN=ahsa1a PE=4 SV=1;tr|Q5RIK4|Q5	anatomical structure morphogenesis;developmental process;embryonic morphogenesis;embryonic neurocranium morphogenesis;response to stimulus;response to stress	ATPase activator activity;ATPase regulator activity;enzyme activator activity;enzyme regulator activity;nucleoside-triphosphatase regulator activity
-1.45721	-0.670076	0.34897	-0.898626	-0.212592	-1.26289	-0.219408	-0.209435	0.121088	0.134621	-0.235098	-0.360136	-0.251641	-0.346807	-0.0284233	0.539846	0.697691		0.0499338	0.198515	-0.519339	-2.1455	4	4	4	11.202	16.791	297270000	1	2	3	2	3	1	2	3	3	2	2	2	2	2	2	3	A0A2R8Q9W0;Q6DH88	Cytochrome c oxidase protein 20 homolog	cox20	tr|A0A2R8Q9W0|A0A2R8Q9W0_DANRE Cytochrome c oxidase assembly protein COX20, mitochondrial OS=Danio rerio OX=7955 GN=cox20 PE=1 SV=1;sp|Q6DH88|COX20_DANRE Cytochrome c oxidase assembly protein COX20, mitochondrial OS=Danio rerio OX=7955 GN=cox20 PE=3 SV=2
1.33508	0.933226	2.04803	1.57587	2.4569	1.51433	2.84332	2.51909	2.69137	2.44555	2.36149	2.08318	2.51881	2.31325	2.43287	2.52805	0.698053		0.0519236	0.202631	-0.518591	-2.12448	3	3	3	10.621	20.757	1777000000	3	2	4	3	3	2	5	4	6	5	5	5	4	4	4	4	Q6DGJ3	Mitochondrial import inner membrane translocase subunit Tim13	timm13	sp|Q6DGJ3|TIM13_DANRE Mitochondrial import inner membrane translocase subunit Tim13 OS=Danio rerio OX=7955 GN=timm13 PE=3 SV=1	establishment of localization;establishment of protein localization;protein transport;transport	binding;cation binding;ion binding;metal ion binding
-3.68807	-4.53826	-3.59697	-4.07392	-4.95211	-3.88649	-4.08051	-4.37748	-4.2047	-3.16005	-3.17108	-4.53539	-1.90886	-4.61403	NaN	-3.83202	0.698862		0.347578	0.573661	-0.371513	-0.971932	2	2	2	35.94	9.734	25744000	1	0	0	0	0	1	0	1	0	2	1	0	1	1	0	0	B8A6H7;H0WF78;H0WF23;B8A6H6		znf330	tr|B8A6H7|B8A6H7_DANRE Zinc finger protein 330 OS=Danio rerio OX=7955 GN=znf330 PE=4 SV=1;tr|H0WF78|H0WF78_DANRE Zinc finger protein 330 (Fragment) OS=Danio rerio OX=7955 GN=znf330 PE=4 SV=1;tr|H0WF23|H0WF23_DANRE Zinc finger protein 330 (Fragment) OS=Dani		binding;cation binding;ion binding;metal ion binding;transition metal ion binding;zinc ion binding
0.0328388	1.04289	1.61608	0.86697	1.98609	0.373646	1.4893	1.87719	2.05556	1.57351	1.50473	1.35519	1.86075	1.35322	1.897	1.81871	0.698965		0.0735478	0.242448	-0.516707	-1.93431	8	8	8	26.983	24.325	1101700000	2	7	5	6	8	5	7	8	6	7	6	6	7	7	6	7	Q1LWX6		hsd17b8	tr|Q1LWX6|Q1LWX6_DANRE FabG (Beta-ketoacyl-[acyl-carrier-protein] reductase, E. coli) like OS=Danio rerio OX=7955 GN=hsd17b8 PE=1 SV=1		catalytic activity;oxidoreductase activity
-1.65698	1.82026	0.534307	0.255756	1.08996	-0.633484	0.682783	-0.199266	1.7421	1.48045	2.2641	-0.418875	-0.156749	0.0540924	0.594593	0.462816	0.699236		0.329979	0.558989	-0.516148	-1.00925	32	11	10	112.95	36.108	647670000	0	9	4	4	6	2	4	3	6	8	12	4	2	2	2	2	A0A0R4IJ10;B0R068		atp1a1b	tr|A0A0R4IJ10|A0A0R4IJ10_DANRE Sodium/potassium-transporting ATPase subunit alpha OS=Danio rerio OX=7955 GN=atp1a1b PE=1 SV=2;tr|B0R068|B0R068_DANRE Sodium/potassium-transporting ATPase subunit alpha OS=Danio rerio OX=7955 GN=atp1a1b PE=1 SV=1		active transmembrane transporter activity;adenyl nucleotide binding;adenyl ribonucleotide binding;ATP binding;ATPase activity;ATPase activity, coupled;ATPase activity, coupled to movement of substances;ATPase activity, coupled to transmembrane movement of ions;ATPase activity, coupled to transmembrane movement of ions, phosphorylative mechanism;ATPase activity, coupled to transmembrane movement o…
-3.29128	-2.40687	-3.30349	-1.97472	-2.48946	-1.99419	-2.46541	-2.26439	-2.20941	NaN	-2.66581	-2.18176	-1.36955	-1.27263	-2.08559	-2.27153	0.69946		0.50758	0.706501	-0.247516	-0.680022	2	2	2	15.305	2.0315	61550000	0	1	0	0	1	1	1	0	2	0	1	1	1	1	1	1	F1QGM0	Galectin	lgals1l1	tr|F1QGM0|F1QGM0_DANRE Galectin OS=Danio rerio OX=7955 GN=lgals1l1 PE=1 SV=1		binding;carbohydrate binding
-0.690836	-0.567774	-1.14377	-0.621237	-0.127912	-0.480043	-0.438593	-1.19447	-0.290508	-0.0534	-0.141029	0.380583	-0.246312	-0.255083	-0.261095	-0.282797	0.700096		0.00402373	0.0529515	-0.514375	-3.43489	11	11	11	74.46	87.877	283670000	3	5	1	6	3	5	3	1	9	7	4	6	5	4	4	4	O42182;A0A0R4IKI0;A0A0R4ILN6	Fibulin-1	fbln1	sp|O42182|FBLN1_DANRE Fibulin-1 OS=Danio rerio OX=7955 GN=fbln1 PE=2 SV=1;tr|A0A0R4IKI0|A0A0R4IKI0_DANRE Fibulin-1 OS=Danio rerio OX=7955 GN=fbln1 PE=3 SV=2;tr|A0A0R4ILN6|A0A0R4ILN6_DANRE Fibulin-1 OS=Danio rerio OX=7955 GN=fbln1 PE=4 SV=1	anatomical structure morphogenesis;appendage morphogenesis;cellular component organization;cellular component organization at cellular level;cellular component organization or biogenesis;cellular component organization or biogenesis at cellular level;cellular process;developmental process;embryonic appendage morphogenesis;embryonic medial fin morphogenesis;embryonic morphogenesis;epidermis morpho…	binding;calcium ion binding;cation binding;enzyme activator activity;enzyme regulator activity;ion binding;metal ion binding;peptidase activator activity;peptidase regulator activity
0.519354	0.743929	1.27361	0.863789	1.35345	0.471567	1.68295	1.40099	1.78519	1.74661	1.4558	1.62883	1.85435	1.41647	1.53971	0.99538	0.700235		0.015206	0.106377	-0.514088	-2.76449	11	11	11	44.003	49.598	885330000	5	8	6	4	6	4	9	6	5	8	8	8	7	8	9	5	Q6GQN6		acaa1	tr|Q6GQN6|Q6GQN6_DANRE Acaa1 protein OS=Danio rerio OX=7955 GN=acaa1 PE=1 SV=1		catalytic activity;transferase activity;transferase activity, transferring acyl groups;transferase activity, transferring acyl groups other than amino-acyl groups
4.93046	5.18534	4.1389	5.53664	4.44101	5.27026	4.58994	4.62581	5.97661	4.93307	4.99277	5.35162	5.19951	4.96353	5.72068	5.67586	0.701293		0.0342315	0.165095	-0.511911	-2.34587	27	10	10	41.766	155.34	12669000000	19	19	15	20	15	22	15	16	20	20	19	22	16	22	20	19	Q7ZVI7;Q7ZVF9;E9QD59;E9QH14	Actin, cytoplasmic 1;Actin, cytoplasmic 1, N-terminally processed;Actin, cytoplasmic 2;Actin, cytoplasmic 2, N-terminally processed	actba;actbb;actb1	sp|Q7ZVI7|ACTB1_DANRE Actin, cytoplasmic 1 OS=Danio rerio OX=7955 GN=actba PE=1 SV=2;sp|Q7ZVF9|ACTB2_DANRE Actin, cytoplasmic 2 OS=Danio rerio OX=7955 GN=actbb PE=1 SV=2;tr|E9QD59|E9QD59_DANRE Actin, beta 1 (Fragment) OS=Danio rerio OX=7955 GN=actb1 PE=1 S		adenyl nucleotide binding;adenyl ribonucleotide binding;ATP binding;binding;nucleotide binding;purine nucleotide binding;purine ribonucleoside triphosphate binding;purine ribonucleotide binding;ribonucleotide binding
-0.427244	-1.6559	-0.180952	-0.343775	-0.760413	-0.346962	-1.90531	-1.04086	-0.375256	-0.450478	-0.43535	-0.412846	-0.302714	-0.336733	-0.194822	-0.0668964	0.701838		0.0464723	0.191283	-0.510791	-2.184	2	2	2	19.226	12.368	257640000	2	0	3	2	0	2	1	3	1	2	2	3	1	2	1	2	F1QL53	Caveolin	zgc:158296	tr|F1QL53|F1QL53_DANRE Caveolin OS=Danio rerio OX=7955 GN=zgc:158296 PE=3 SV=1
-2.36795	-5.03512	-4.58095	NaN	-3.79979	-4.41167	-4.97841	-4.83175	-2.62895	-4.44484	NaN	-5.17636	NaN	NaN	NaN	-2.85538	0.702156		0.588126	0.763243	0.375608	0.55429	2	2	2	47.664	4.3933	21069000	1	0	0	0	0	0	0	0	1	0	0	0	0	0	0	1	H9BFW7;A0A5H1ZRI3		cmasb	sp|H9BFW7|NEUAB_DANRE N-acylneuraminate cytidylyltransferase B OS=Danio rerio OX=7955 GN=cmasb PE=1 SV=1;tr|A0A5H1ZRI3|A0A5H1ZRI3_DANRE Uncharacterized protein OS=Danio rerio OX=7955 PE=4 SV=1		catalytic activity;cytidylyltransferase activity;N-acylneuraminate cytidylyltransferase activity;nucleotidyltransferase activity;transferase activity;transferase activity, transferring phosphorus-containing groups
-2.30854	-0.933701	-2.73173	-2.49377	-1.9052	-1.00959	-1.6281	-2.05624	-1.49924	-0.948277	-1.06874	-1.51923	-0.93292	-1.69912	-1.4069	-1.91448	0.702347		0.0751846	0.244466	-0.509744	-1.92209	5	5	5	34.29	12.997	117540000	2	2	1	1	1	2	4	2	2	3	4	2	4	3	2	3	Q6ZM24		tomm34	tr|Q6ZM24|Q6ZM24_DANRE Translocase of outer mitochondrial membrane 34 OS=Danio rerio OX=7955 GN=tomm34 PE=1 SV=2
-4.91942	-3.93435	-3.2541	-3.19905	-3.07229	-2.89357	-3.14832	-2.57362	-3.10222	-2.58715	-2.58175	-2.74187	-2.42712	-2.64514	-3.01736	-3.82326	0.702903		0.116373	0.315449	-0.508603	-1.67372	4	4	4	113.64	5.5102	43596000	0	1	0	1	2	1	1	3	0	1	2	1	2	1	1	1	F6NI34;F1R3X3		rasa1a	tr|F6NI34|F6NI34_DANRE RAS p21 protein activator (GTPase-activating protein) 1a OS=Danio rerio OX=7955 GN=rasa1a PE=1 SV=1;tr|F1R3X3|F1R3X3_DANRE RAS p21 protein activator (GTPase-activating protein) 1a OS=Danio rerio OX=7955 GN=rasa1a PE=1 SV=2	anatomical structure development;biological regulation;blood vessel development;cell surface receptor linked signaling pathway;cellular process;cellular response to stimulus;developmental process;enzyme linked receptor protein signaling pathway;ephrin receptor signaling pathway;regulation of biological process;regulation of cellular process;response to stimulus;signal transduction;transmembrane r…	enzyme activator activity;enzyme regulator activity;GTPase activator activity;GTPase regulator activity;nucleoside-triphosphatase regulator activity
-0.873909	-1.71033	-1.57204	-1.50878	-1.5807	-1.61695	-1.55685	-0.822563	-0.966438	-0.839657	-0.435843	-0.761656	-1.07683	-0.693136	-1.44804	-0.959354	0.703369		0.00737132	0.077011	-0.507646	-3.13054	8	8	8	66.681	27.502	182970000	5	2	2	1	0	0	1	2	2	2	2	3	2	3	0	0	F1Q5A4;F1QM41;F1QXN6		tbc1d17	tr|F1Q5A4|F1Q5A4_DANRE TBC1 domain family, member 17 OS=Danio rerio OX=7955 GN=tbc1d17 PE=1 SV=1;tr|F1QM41|F1QM41_DANRE TBC1 domain family, member 17 OS=Danio rerio OX=7955 GN=tbc1d17 PE=1 SV=1;tr|F1QXN6|F1QXN6_DANRE TBC1 domain family, member 17 OS=Danio
-3.41498	NaN	NaN	NaN	-3.49899	NaN	NaN	NaN	-2.9522	-3.13013	-2.49879	-3.0142	-3.12974	-3.14331	-2.58858	-3.14991	0.704109	+	0.00108121	0.0284536	-1.22731	-4.10044	2	2	2	56.624	4.0081	26452000	0	0	0	0	0	0	0	0	1	0	1	0	0	0	0	0	Q1LUX8		siae	tr|Q1LUX8|Q1LUX8_DANRE Sialic acid acetylesterase OS=Danio rerio OX=7955 GN=siae PE=1 SV=1
0.37734	0.825481	-0.141951	0.96632	-0.290729	1.15997	0.359695	0.510752	1.30614	1.23207	0.136553	0.928144	0.796756	0.969728	1.07323	1.37059	0.704274		0.0433248	0.184485	-0.505792	-2.2214	4	4	4	12.531	29.521	648450000	2	2	3	3	1	4	2	2	2	2	1	4	2	3	3	3	Q98TT6	Eukaryotic translation initiation factor 4E-binding protein 3-like	eif4ebp3l	sp|Q98TT6|4EB3L_DANRE Eukaryotic translation initiation factor 4E-binding protein 3-like OS=Danio rerio OX=7955 GN=eif4ebp3l PE=1 SV=1	biological regulation;negative regulation of biological process;negative regulation of biosynthetic process;negative regulation of cellular biosynthetic process;negative regulation of cellular macromolecule biosynthetic process;negative regulation of cellular metabolic process;negative regulation of cellular process;negative regulation of cellular protein metabolic process;negative regulation of …	binding;eukaryotic initiation factor 4E binding;protein binding;translation initiation factor binding
-1.09808	0	0.842726	-0.271749	0.918759	-0.306757	0.356256	0.499609	1.97865	0.150505	0.3536	-0.175821	0.415338	0.156025	1.13074	0.973209	0.704569		0.16348	0.384341	-0.505186	-1.47073	3	3	1	12.376	54.131	438810000	1	1	2	1	2	1	1	1	3	2	1	2	1	2	3	3	A0A2R8QMZ6			tr|A0A2R8QMZ6|A0A2R8QMZ6_DANRE LYR motif-containing 7 OS=Danio rerio OX=7955 GN=lyrm7 PE=1 SV=1
-2.13881	-0.651737	-1.58032	-0.782745	-1.1988	-1.43747	-1.74637	-1.09051	-1.03512	-0.890142	-0.778601	-0.923639	-1.43708	-0.710535	-0.575771	-0.234909	0.704603		0.0341657	0.164936	-0.505118	-2.34688	5	5	5	77.715	6.2646	164050000	3	3	2	4	1	1	2	3	2	3	2	3	2	3	2	2	X1WCQ3		LOC101883740	tr|X1WCQ3|X1WCQ3_DANRE Synaptic vesicle glycoprotein 2Bb OS=Danio rerio OX=7955 GN=sv2bb PE=1 SV=1		transmembrane transporter activity;transporter activity
4.02171	4.27775	4.5865	3.69636	4.22595	3.68691	4.31219	4.16608	4.63824	4.52897	4.26933	4.86701	4.48525	4.74174	4.7333	4.74456	0.704967	+	0.00151463	0.0334017	-0.504372	-3.92843	39	39	39	91.633	265.88	7430500000	25	26	33	21	28	22	29	28	35	34	33	40	32	29	25	31	F1Q890		plg	tr|F1Q890|F1Q890_DANRE Plasminogen OS=Danio rerio OX=7955 GN=plg PE=1 SV=1		catalytic activity;endopeptidase activity;hydrolase activity;peptidase activity;peptidase activity, acting on L-amino acid peptides;serine hydrolase activity;serine-type endopeptidase activity;serine-type peptidase activity
NaN	-3.18312	-3.14455	-2.20799	-3.29958	-3.03918	-3.39967	-2.95497	NaN	-2.48083	-2.42956	-2.63008	-2.82273	-2.28053	NaN	NaN	0.705159		0.393233	0.615235	0.497925	0.880921	2	2	1	30.189	1.6109	42868000	0	0	0	1	0	0	0	0	0	0	1	0	0	0	0	0	E7FBC3;A0A0N4SU26		si:ch73-380l3.1	tr|E7FBC3|E7FBC3_DANRE Si:ch73-380l3.2 OS=Danio rerio OX=7955 GN=si:ch73-380l3.2 PE=4 SV=1;tr|A0A0N4SU26|A0A0N4SU26_DANRE Si:ch73-380l3.2 OS=Danio rerio OX=7955 GN=si:ch73-380l3.2 PE=4 SV=2
4.57558	6.31395	6.6634	5.74806	6.51989	5.54797	6.81978	6.58389	6.66658	7.02439	6.73951	5.94872	6.37287	6.30135	6.90872	6.84217	0.705162		0.112732	0.310051	-0.503974	-1.69221	2	2	2	6.763	41.133	31252000000	2	4	4	3	5	3	6	3	4	4	4	3	4	3	4	4	E9QDH1;R4GEC5;Q08CE7		cox7a1	tr|E9QDH1|E9QDH1_DANRE Cytochrome c oxidase subunit 7A1 OS=Danio rerio OX=7955 GN=cox7a1 PE=1 SV=1;tr|R4GEC5|R4GEC5_DANRE Cytochrome c oxidase subunit 7A1 OS=Danio rerio OX=7955 GN=cox7a1 PE=1 SV=1;tr|Q08CE7|Q08CE7_DANRE Cytochrome c oxidase subunit 7A1 OS		catalytic activity;cation transmembrane transporter activity;cytochrome-c oxidase activity;heme-copper terminal oxidase activity;hydrogen ion transmembrane transporter activity;inorganic cation transmembrane transporter activity;ion transmembrane transporter activity;monovalent inorganic cation transmembrane transporter activity;oxidoreductase activity;oxidoreductase activity, acting on a heme gr…
0.575504	-0.107849	1.2786	0.616215	1.73812	0.962574	0.780487	0.843418	1.93471	1.51984	1.22135	1.09993	1.24209	1.51541	1.37718	0.803019	0.705488		0.0417252	0.181094	-0.503307	-2.24139	2	2	1	10.364	64.592	983670000	5	3	3	4	6	5	4	3	5	5	5	4	5	5	6	3	Q5BL99		dnl2l	tr|Q5BL99|Q5BL99_DANRE Dynein light chain OS=Danio rerio OX=7955 GN=dynll2b PE=1 SV=1	cellular process;microtubule-based process
1.07786	1.6035	1.55362	1.09113	1.80628	1.24951	1.53181	1.50169	2.33128	1.87653	1.66762	1.70866	2.04867	1.79309	1.87368	2.13542	0.705911	+	0.00104515	0.0275	-0.502442	-4.11781	11	11	11	51.063	37.033	1163600000	2	9	7	4	6	6	9	5	8	7	6	9	10	8	6	8	Q6PHD6		ilk	tr|Q6PHD6|Q6PHD6_DANRE Integrin-linked kinase OS=Danio rerio OX=7955 GN=ilk PE=1 SV=1	anatomical structure development;biological adhesion;biological regulation;blood vessel development;cell adhesion;cell surface receptor linked signaling pathway;cell-matrix adhesion;cell-substrate adhesion;cellular macromolecule metabolic process;cellular metabolic process;cellular process;cellular protein metabolic process;cellular response to stimulus;circulatory system process;developmental pr…	adenyl nucleotide binding;adenyl ribonucleotide binding;ATP binding;binding;catalytic activity;kinase activity;nucleotide binding;phosphotransferase activity, alcohol group as acceptor;protein kinase activity;protein serine/threonine kinase activity;purine nucleotide binding;purine ribonucleoside triphosphate binding;purine ribonucleotide binding;ribonucleotide binding;transferase activity;transf…
-3.90756	-3.07759	-3.58377	-3.75764	NaN	-3.19593	-2.95497	-3.23784	-2.78867	-2.0946	-2.62347	-2.91639	-1.73875	-3.98551	-3.20234	-3.74566	0.706628		0.0685871	0.231572	-0.679774	-1.9729	3	3	3	20.173	5.234	45382000	1	1	0	0	0	2	0	0	1	2	2	1	3	0	1	1	F1QDQ5		manf	tr|F1QDQ5|F1QDQ5_DANRE Mesencephalic astrocyte-derived neurotrophic factor OS=Danio rerio OX=7955 GN=manf PE=1 SV=1
0.0447903	0.866758	-1.08824	0.432964	-0.0227556	0.487219	0.264254	0.464407	1.25991	0.640871	0.541931	0.19982	0.659064	0.774126	0.984386	0.384335	0.70741		0.0541961	0.206107	-0.499381	-2.10136	8	8	8	100.63	8.5977	523230000	1	4	2	2	2	2	2	2	5	3	3	4	3	1	1	1	F1R221		mylka	tr|F1R221|F1R221_DANRE Myosin, light chain kinase a OS=Danio rerio OX=7955 GN=mylka PE=4 SV=3		adenyl nucleotide binding;adenyl ribonucleotide binding;ATP binding;binding;catalytic activity;kinase activity;nucleotide binding;phosphotransferase activity, alcohol group as acceptor;protein kinase activity;purine nucleotide binding;purine ribonucleoside triphosphate binding;purine ribonucleotide binding;ribonucleotide binding;transferase activity;transferase activity, transferring phosphorus-c…
1.87866	2.2746	2.25335	2.91665	2.95311	1.85602	1.77162	1.80428	3.29028	2.52407	2.66924	2.09407	2.34615	2.1907	2.86628	3.72042	0.707541		0.0777014	0.247165	-0.499114	-1.90377	5	5	5	14.086	34.835	1982200000	3	7	6	6	6	6	6	5	9	5	8	6	6	5	6	8	Q5RIN6		ptrhd1	tr|Q5RIN6|Q5RIN6_DANRE Peptidyl-tRNA hydrolase domain-containing 1 OS=Danio rerio OX=7955 GN=ptrhd1 PE=1 SV=1		aminoacyl-tRNA hydrolase activity;carboxylic ester hydrolase activity;catalytic activity;hydrolase activity;hydrolase activity, acting on ester bonds
0.215034	-0.178917	1.32229	0.845362	1.44857	0.263515	1.56421	1.62013	1.32745	1.60221	1.41339	1.04812	1.6442	1.51513	1.3381	1.20066	0.707777		0.0750255	0.244516	-0.498633	-1.92327	3	3	3	10.785	26.89	851340000	1	2	2	2	2	1	4	4	3	3	4	4	4	4	3	4	A0A2R8RXC7;F1QBJ3;A8KB87	Cytochrome c oxidase assembly factor 3 homolog, mitochondrial	coa3	tr|A0A2R8RXC7|A0A2R8RXC7_DANRE Cytochrome c oxidase assembly factor 3 homolog, mitochondrial OS=Danio rerio OX=7955 GN=coa3a PE=1 SV=1;tr|F1QBJ3|F1QBJ3_DANRE Cytochrome c oxidase assembly factor 3 homolog, mitochondrial OS=Danio rerio OX=7955 GN=coa3a PE=1	biological regulation;cellular component assembly;cellular component assembly at cellular level;cellular component biogenesis;cellular component organization;cellular component organization at cellular level;cellular component organization or biogenesis;cellular component organization or biogenesis at cellular level;cellular macromolecular complex assembly;cellular macromolecular complex subunit …
-0.894812	-0.503592	-0.508501	-0.953918	-0.34446	-1.15534	-0.586691	-0.485714	0.413355	-0.618916	-0.685516	-0.673903	-0.540776	0.0635204	0.409832	0.181345	0.708212		0.0271174	0.143899	-0.497746	-2.46745	9	9	9	54.674	12.197	281460000	4	2	1	0	3	1	4	4	7	0	0	1	4	3	3	3	Q90ZZ8;A0A2R8PW97	Aldehyde dehydrogenase	aldh3a2a	tr|Q90ZZ8|Q90ZZ8_DANRE Aldehyde dehydrogenase OS=Danio rerio OX=7955 GN=aldh3a2a PE=1 SV=1;tr|A0A2R8PW97|A0A2R8PW97_DANRE Aldehyde dehydrogenase OS=Danio rerio OX=7955 GN=aldh3a2a PE=1 SV=1	cellular aldehyde metabolic process;cellular metabolic process;cellular process;metabolic process	3-chloroallyl aldehyde dehydrogenase activity;aldehyde dehydrogenase (NAD) activity;aldehyde dehydrogenase [NAD(P)+] activity;catalytic activity;oxidoreductase activity;oxidoreductase activity, acting on the aldehyde or oxo group of donors;oxidoreductase activity, acting on the aldehyde or oxo group of donors, NAD or NADP as acceptor
-2.64522	-2.19522	-1.28376	-2.42881	-1.41815	-1.94177	-2.21206	-1.54382	-0.595528	-1.98144	-1.5393	-2.18988	-1.64568	-1.95319	-0.835657	-0.951685	0.70855		0.0915817	0.273886	-0.497058	-1.8114	2	2	2	28.983	11.625	99727000	0	0	1	1	2	1	0	1	1	0	2	1	2	2	2	2	A4IGF3	Mitochondrial inner membrane protease ATP23 homolog	zgc:162885	sp|A4IGF3|ATP23_DANRE Mitochondrial inner membrane protease ATP23 homolog OS=Danio rerio OX=7955 GN=atp23 PE=2 SV=1		binding;catalytic activity;cation binding;endopeptidase activity;hydrolase activity;ion binding;metal ion binding;metalloendopeptidase activity;metallopeptidase activity;peptidase activity;peptidase activity, acting on L-amino acid peptides
5.99985	5.97243	6.32091	6.09035	6.16283	5.90289	6.49988	6.43542	7.24205	6.43058	6.46318	6.19781	6.33841	6.37708	7.19233	7.11331	0.708935		0.0121168	0.0971148	-0.496274	-2.87977	30	30	27	66.74	323.31	29560000000	21	28	20	22	25	25	30	30	37	25	30	27	28	32	32	33	A4QPA0	Malic enzyme	me3	tr|A4QPA0|A4QPA0_DANRE Malic enzyme OS=Danio rerio OX=7955 GN=me3 PE=1 SV=1	carboxylic acid metabolic process;cellular ketone metabolic process;cellular metabolic process;cellular process;dicarboxylic acid metabolic process;malate metabolic process;metabolic process;organic acid metabolic process;oxoacid metabolic process;small molecule metabolic process	binding;catalytic activity;cation binding;coenzyme binding;cofactor binding;ion binding;malate dehydrogenase (decarboxylating) activity;malate dehydrogenase activity;malic enzyme activity;metal ion binding;NAD binding;nucleotide binding;oxidoreductase activity;oxidoreductase activity, acting on CH-OH group of donors;oxidoreductase activity, acting on the CH-OH group of donors, NAD or NADP as acce…
-1.16715	-2.81822	-2.75795	-2.21333	-3.0558	-1.6988	-2.02478	-1.37673	-2.11888	-1.24831	-1.36517	-1.56859	-1.81794	-0.937206	-2.0747	-2.01211	0.708955		0.110121	0.306347	-0.496234	-1.70581	2	2	2	13.454	5.2933	112280000	3	2	0	2	1	0	0	1	1	1	0	1	0	1	1	1	Q6DGH7		psmg3	tr|Q6DGH7|Q6DGH7_DANRE Proteasome (Prosome, macropain) assembly Chaperone 3 OS=Danio rerio OX=7955 GN=psmg3 PE=1 SV=1
-0.0586643	-0.0537415	-1.65096	0.222376	-0.793908	-0.114069	-1.10849	-0.599968	0.343935	-0.61628	-0.268576	-0.19717	-0.590503	-0.246113	0.664862	0.721424	0.709008		0.113273	0.3106	-0.496126	-1.68943	2	2	2	28.854	3.6855	335270000	1	1	1	1	0	2	0	2	1	2	1	1	0	1	2	1	E7F9M5		cacng6b	tr|E7F9M5|E7F9M5_DANRE Calcium channel, voltage-dependent, gamma subunit 6b OS=Danio rerio OX=7955 GN=cacng6b PE=4 SV=1		calcium channel activity;cation channel activity;cation transmembrane transporter activity;channel activity;gated channel activity;ion channel activity;ion transmembrane transporter activity;passive transmembrane transporter activity;substrate-specific channel activity;substrate-specific transmembrane transporter activity;substrate-specific transporter activity;transmembrane transporter activity;…
-0.520018	0.380924	-0.502146	-0.800085	-0.503684	-0.365852	1.17579	0.812363	0.487312	0.645195	0.149586	0.668108	1.19618	1.19103	-0.506968	-0.186989	0.709183		0.16243	0.383064	-0.49577	-1.47468	3	3	3	15.026	36.528	442900000	2	2	1	2	2	2	4	3	2	3	3	3	3	3	2	3	A0A0R4I9H9;E9QJG3		si:dkey-7f3.14	tr|A0A0R4I9H9|A0A0R4I9H9_DANRE Si:dkey-7f3.14 OS=Danio rerio OX=7955 GN=si:dkey-7f3.14 PE=4 SV=1;tr|E9QJG3|E9QJG3_DANRE Si:dkey-7f3.14 OS=Danio rerio OX=7955 GN=si:dkey-7f3.14 PE=4 SV=1	alcohol metabolic process;amine metabolic process;anatomical structure morphogenesis;biological regulation;biosynthetic process;cell part morphogenesis;cell projection morphogenesis;cell projection organization;cellular amine metabolic process;cellular biogenic amine metabolic process;cellular component assembly;cellular component morphogenesis;cellular component organization;cellular component o…	alcohol binding;amine binding;binding;cation binding;cholesterol binding;cholesterol transporter activity;enzyme activator activity;enzyme regulator activity;ion binding;lipid binding;lipid transporter activity;phosphatidylcholine binding;phosphatidylcholine-sterol O-acyltransferase activator activity;phospholipid binding;quaternary ammonium group binding;steroid binding;sterol binding;sterol tra…
2.18134	3.28426	2.91736	2.62142	2.69896	2.71925	3.4298	2.89863	3.70606	3.56107	3.15502	3.23609	3.53443	2.83429	3.49141	3.19806	0.709229		0.0116237	0.0968547	-0.495676	-2.9008	23	23	21	61.416	84.609	2966900000	11	19	18	16	15	13	18	18	25	23	24	23	23	16	17	16	Q6P3J7		ehd2b	tr|Q6P3J7|Q6P3J7_DANRE EH-domain containing 2 OS=Danio rerio OX=7955 GN=ehd2b PE=1 SV=1	actin cytoskeleton organization;actin filament-based process;cellular component organization;cellular component organization at cellular level;cellular component organization or biogenesis;cellular component organization or biogenesis at cellular level;cellular process;cytoskeleton organization;endocytic recycling;endosome transport;establishment of localization;establishment of localization in c…	binding;calcium ion binding;cation binding;GTP binding;guanyl nucleotide binding;guanyl ribonucleotide binding;ion binding;metal ion binding;nucleotide binding;purine nucleotide binding;purine ribonucleoside triphosphate binding;purine ribonucleotide binding;ribonucleotide binding
-0.870522	-1.10688	0.305494	-0.640146	0.553489	-0.38138	0.201578	0.210943	0.636984	0.14237	0.420464	0.311148	0.222884	0.346203	-0.00755882	0.155703	0.709831		0.0482165	0.194547	-0.494452	-2.16428	4	4	4	15.891	32.238	416150000	3	0	2	1	3	2	2	2	4	3	1	2	1	2	2	1	X1WFU9;E7FD23		si:dkey-276j7.1	tr|X1WFU9|X1WFU9_DANRE Si:dkey-276j7.1 (Fragment) OS=Danio rerio OX=7955 GN=si:dkey-276j7.1 PE=1 SV=1;tr|E7FD23|E7FD23_DANRE Si:dkey-276j7.1 OS=Danio rerio OX=7955 GN=si:dkey-276j7.1 PE=1 SV=1
NaN	-4.1043	-3.7621	-4.30081	-3.32736	-4.41191	-2.87224	NaN	-2.47103	-3.12982	-2.58434	-3.18418	-3.67492	-3.65615	-3.82864	-3.8884	0.709921		0.0593682	0.21315	-0.629771	-2.05193	2	2	2	28.714	2.9428	30284000	0	0	0	0	0	0	1	0	0	1	1	1	0	1	0	0	F1R6M1		adipoqa	tr|F1R6M1|F1R6M1_DANRE Adiponectin, C1Q and collagen domain-containing, a OS=Danio rerio OX=7955 GN=adipoqa PE=4 SV=1	adiponectin-mediated signaling pathway;biological regulation;cell surface receptor linked signaling pathway;cellular process;cellular response to chemical stimulus;cellular response to cytokine stimulus;cellular response to organic substance;cellular response to stimulus;cytokine-mediated signaling pathway;regulation of biological process;regulation of cellular process;response to chemical stimul…
1.49076	2.23093	2.77073	1.82719	2.93209	1.89312	3.05545	2.83774	3.24477	2.56568	2.3861	2.08439	3.0432	2.95257	3.49621	3.21919	0.709924		0.0896368	0.270797	-0.494263	-1.82355	2	2	2	17.693	5.6486	2148500000	6	6	5	4	5	4	5	6	5	5	5	4	5	5	3	4	F1R611	Acyl carrier protein	ndufab1a	tr|F1R611|F1R611_DANRE Acyl carrier protein OS=Danio rerio OX=7955 GN=ndufab1a PE=1 SV=1	biosynthetic process;carboxylic acid biosynthetic process;carboxylic acid metabolic process;cellular biosynthetic process;cellular ketone metabolic process;cellular lipid metabolic process;cellular metabolic process;cellular process;fatty acid biosynthetic process;fatty acid metabolic process;lipid biosynthetic process;lipid metabolic process;metabolic process;monocarboxylic acid metabolic proces…
1.46194	1.10963	1.80757	1.38862	1.65315	1.63967	1.36724	1.39324	2.06288	1.99314	1.77112	1.88308	1.84062	1.9489	1.96502	2.30784	0.710082	+	0.000149231	0.0105143	-0.493943	-5.14362	9	9	9	24.417	94.936	1221700000	7	7	7	8	8	4	7	6	5	7	7	8	6	7	10	7	Q6TGV5		psmd10	tr|Q6TGV5|Q6TGV5_DANRE Gankyrin OS=Danio rerio OX=7955 GN=psmd10 PE=1 SV=1	biological regulation;cellular component assembly;cellular component assembly at cellular level;cellular component organization;cellular component organization at cellular level;cellular component organization or biogenesis;cellular component organization or biogenesis at cellular level;cellular macromolecular complex assembly;cellular macromolecular complex subunit organization;cellular process;…
5.62901	5.81313	6.19752	5.67976	5.77372	5.32805	5.91064	6.11638	6.4291	6.1559	6.13765	5.97615	6.18581	6.16521	6.64437	6.6738	0.712039	+	0.00249783	0.0427632	-0.489973	-3.67503	25	25	25	61.506	266.57	24576000000	25	30	26	30	29	24	26	32	36	27	26	32	27	25	36	32	A0A140LG76;Q7SY23	Delta-1-pyrroline-5-carboxylate dehydrogenase, mitochondrial	aldh4a1	tr|A0A140LG76|A0A140LG76_DANRE Multifunctional fusion protein OS=Danio rerio OX=7955 GN=aldh4a1 PE=1 SV=2;sp|Q7SY23|AL4A1_DANRE Delta-1-pyrroline-5-carboxylate dehydrogenase, mitochondrial OS=Danio rerio OX=7955 GN=aldh4a1 PE=2 SV=1	amine biosynthetic process;amine catabolic process;amine metabolic process;biosynthetic process;carboxylic acid biosynthetic process;carboxylic acid catabolic process;carboxylic acid metabolic process;catabolic process;cellular amine metabolic process;cellular amino acid biosynthetic process;cellular amino acid catabolic process;cellular amino acid metabolic process;cellular biosynthetic process;…	1-pyrroline-5-carboxylate dehydrogenase activity;catalytic activity;oxidoreductase activity;oxidoreductase activity, acting on the aldehyde or oxo group of donors;oxidoreductase activity, acting on the aldehyde or oxo group of donors, NAD or NADP as acceptor;oxidoreductase activity, acting on the CH-NH group of donors;oxidoreductase activity, acting on the CH-NH group of donors, NAD or NADP as ac…
-3.38527	-3.53378	-2.25421	-3.04057	-2.65374	NaN	-2.8874	-3.4751	-2.49645	-2.52631	-3.24654	-3.32559	-2.39105	-2.15407	-2.27631	-1.93425	0.712496		0.0642619	0.223293	-0.828911	-2.00868	3	3	3	33.519	7.7361	42566000	2	2	3	1	2	1	2	2	2	2	2	2	2	2	2	2	A2BGP9;A2BGP8		fam151b	tr|A2BGP9|A2BGP9_DANRE Family with sequence similarity 151 member B OS=Danio rerio OX=7955 GN=fam151b PE=1 SV=1;tr|A2BGP8|A2BGP8_DANRE Family with sequence similarity 151 member B OS=Danio rerio OX=7955 GN=fam151b PE=1 SV=1
2.86074	3.54777	3.59907	2.67624	3.64252	3.18355	4.13474	3.6364	4.22324	4.01015	3.75472	3.60397	4.06925	3.34765	4.27903	3.89699	0.713014		0.029776	0.151616	-0.487997	-2.4188	26	22	22	69.918	162.4	4340200000	9	13	17	12	15	14	23	20	22	23	16	17	17	12	22	16	A2CF48;Q642H6		crata	tr|A2CF48|A2CF48_DANRE Carnitine O-acetyltransferase a OS=Danio rerio OX=7955 GN=crata PE=1 SV=1;tr|Q642H6|Q642H6_DANRE Carnitine O-acetyltransferase a OS=Danio rerio OX=7955 GN=crata PE=1 SV=1		catalytic activity;transferase activity;transferase activity, transferring acyl groups
3.50117	3.21339	1.91547	2.77353	2.11372	3.43288	0.924734	2.20891	1.26066	4.45057	3.63744	3.6755	4.01556	3.32683	2.13225	1.48719	0.713125		0.372307	0.596527	-0.487774	-0.921678	80	80	80	495.98	285.27	3174900000	38	36	11	21	12	36	2	15	3	66	37	45	60	39	11	4	E7FBD3		apoba	tr|E7FBD3|E7FBD3_DANRE Apolipoprotein Ba OS=Danio rerio OX=7955 GN=apoba PE=1 SV=1		lipid transporter activity;substrate-specific transporter activity;transporter activity
8.04773	9.48255	9.86238	8.94675	9.85423	8.76503	10.2939	9.97373	10.1961	10.0324	9.94908	9.31667	9.97392	9.65669	10.1727	9.80984	0.714434		0.112158	0.309127	-0.485127	-1.69518	31	31	19	32.763	323.31	308770000000	34	74	70	40	77	46	91	76	78	73	70	56	65	71	76	67	Q8JHI0		slc25a5	tr|Q8JHI0|Q8JHI0_DANRE Solute carrier family 25 alpha, member 5 OS=Danio rerio OX=7955 GN=slc25a5 PE=1 SV=1	cellular process;establishment of localization;transmembrane transport;transport	transporter activity
-4.35811	-6.17577	-5.31128	-4.81754	-4.08096	-4.7655	-4.50309	-4.44415	-4.28752	-3.93512	-4.29399	-4.48982	-4.23884	-4.29128	NaN	-4.72018	0.714668		0.0486691	0.195295	-0.55611	-2.15927	3	3	3	147.17	5.8321	15013000	1	0	1	1	1	0	0	2	1	2	2	2	2	1	1	0	F1QHE7		otud4	tr|F1QHE7|F1QHE7_DANRE OTU deubiquitinase 4 OS=Danio rerio OX=7955 GN=otud4 PE=1 SV=3
-1.75011	-1.76959	-1.08236	-2.472	-1.35445	-2.44829	-1.77176	-1.58562	-0.813217	-1.26061	-1.5768	-1.75788	-0.945415	-1.24632	-1.31029	-1.44854	0.714799		0.0316901	0.156605	-0.48439	-2.38628	3	3	3	12.645	42.099	110310000	2	2	2	2	2	2	2	2	2	2	2	2	2	2	3	2	Q6PFP3	Pancreatic progenitor cell differentiation and proliferation factor A	ppdpfa	sp|Q6PFP3|PDPFA_DANRE Pancreatic progenitor cell differentiation and proliferation factor A OS=Danio rerio OX=7955 GN=ppdpfa PE=2 SV=1	anatomical structure development;cell fate specification;cell proliferation;cellular developmental process;cellular process;developmental process;exocrine pancreas development
0.446478	1.32151	0.966026	0.835493	0.90009	1.26965	1.2764	1.43328	1.91794	1.15061	1.2456	1.43565	1.3679	1.43393	1.86782	1.8998	0.715097		0.00903391	0.0836764	-0.483789	-3.0281	7	7	7	31.171	71.083	845330000	0	3	3	3	1	4	3	3	4	2	2	4	3	4	4	2	A0A0R4IKD0			tr|A0A0R4IKD0|A0A0R4IKD0_DANRE Ras suppressor protein 1 OS=Danio rerio OX=7955 GN=rsu1 PE=1 SV=2
-3.77227	-2.44152	-2.10575	-3.13525	-3.75011	NaN	-3.7691	-3.16794	-3.2363	-2.33672	-2.66465	-2.73321	-2.12914	-2.19743	NaN	-3.45858	0.71514		0.340126	0.568196	-0.612646	-0.987568	3	3	3	41.872	11.594	45127000	0	1	2	1	1	0	0	1	0	2	1	0	2	1	0	0	F1QC45		rp2	sp|F1QC45|XRP2_DANRE Protein XRP2 OS=Danio rerio OX=7955 GN=rp2 PE=1 SV=1	anatomical structure development;anatomical structure formation involved in morphogenesis;anatomical structure morphogenesis;biosynthetic process;cell development;cell morphogenesis;cellular biosynthetic process;cellular component morphogenesis;cellular component organization;cellular component organization at cellular level;cellular component organization or biogenesis;cellular component organiz…	adenyl nucleotide binding;adenyl ribonucleotide binding;ATP binding;binding;catalytic activity;enzyme activator activity;enzyme regulator activity;GTPase activator activity;GTPase regulator activity;kinase activity;nucleobase-containing compound kinase activity;nucleoside diphosphate kinase activity;nucleoside-triphosphatase regulator activity;nucleotide binding;phosphotransferase activity, phosp…
3.04155	2.50787	1.74636	3.51038	2.97769	3.4357	2.98175	3.06049	3.57952	3.60647	3.56134	3.77967	3.20339	3.46223	2.66105	3.26348	0.716024		0.0580899	0.211209	-0.48192	-2.06377	7	7	6	51.443	18.971	2634500000	1	1	1	3	0	0	0	0	5	1	1	3	2	3	0	0	A0A0G2L2U8			tr|A0A0G2L2U8|A0A0G2L2U8_DANRE Ig-like domain-containing protein OS=Danio rerio OX=7955 PE=4 SV=2
-3.14303	-2.95728	-2.34132	-2.97658	-2.70913	-2.99403	-2.34598	-2.56661	-1.70838	-2.7297	-2.07907	-2.90885	-2.24753	-2.4325	-2.08996	-1.98704	0.716299		0.0173703	0.115248	-0.481365	-2.69665	4	4	4	45.587	8.2121	60013000	2	2	0	2	1	1	3	1	4	1	1	0	1	1	4	2	Q32LR4;R4GF10		poglut1	tr|Q32LR4|Q32LR4_DANRE Protein O-glucosyltransferase 1 OS=Danio rerio OX=7955 GN=poglut1 PE=1 SV=1;tr|R4GF10|R4GF10_DANRE Protein O-glucosyltransferase 1 (Fragment) OS=Danio rerio OX=7955 GN=poglut1 PE=1 SV=1
-1.2356	-0.590561	-0.394236	-0.403564	-0.469434	-1.08362	-0.432392	-0.600142	0.600763	-0.87768	-0.691683	-0.722057	-0.790341	-0.663486	0.666567	1.11163	0.716776		0.143658	0.353904	-0.480407	-1.54912	7	7	7	71.013	49.38	301100000	1	4	4	2	2	0	3	3	5	2	2	1	2	2	5	5	F1R3T2		ppm1e	tr|F1R3T2|F1R3T2_DANRE Protein phosphatase, Mg2+/Mn2+-dependent, 1E OS=Danio rerio OX=7955 GN=ppm1e PE=1 SV=1	cellular macromolecule metabolic process;cellular metabolic process;cellular process;cellular protein metabolic process;dephosphorylation;macromolecule metabolic process;macromolecule modification;metabolic process;phosphate-containing compound metabolic process;phosphorus metabolic process;primary metabolic process;protein dephosphorylation;protein metabolic process;protein modification process	binding;catalytic activity;cation binding;hydrolase activity;hydrolase activity, acting on ester bonds;ion binding;metal ion binding;phosphatase activity;phosphoprotein phosphatase activity;phosphoric ester hydrolase activity;protein serine/threonine phosphatase activity
-3.28095	-3.95408	-2.45436	NaN	NaN	NaN	-4.46432	NaN	-3.01106	NaN	NaN	-2.79515	-2.73901	NaN	-3.85352	-2.89561	0.717197		0.482214	0.689554	-0.460272	-0.721944	3	3	3	85.208	8.7788	20728000	0	0	0	0	0	0	1	0	2	0	0	2	2	0	0	2	A0A2R8Q7U6;B3DIV8	Integrin beta	itgb3a	tr|A0A2R8Q7U6|A0A2R8Q7U6_DANRE Integrin beta OS=Danio rerio OX=7955 GN=itgb3a PE=1 SV=1;tr|B3DIV8|B3DIV8_DANRE Integrin beta OS=Danio rerio OX=7955 GN=itgb3a PE=1 SV=1	anatomical structure formation involved in morphogenesis;angiogenesis;angiogenesis involved in wound healing;biological adhesion;biological regulation;cell adhesion;cell junction assembly;cell junction organization;cell surface receptor linked signaling pathway;cell-cell adhesion;cell-matrix adhesion;cell-substrate adhesion;cell-substrate junction assembly;cellular component assembly;cellular com…	receptor activity
-0.73354	-2.14983	-0.891932	-1.31611	-0.332803	-1.8147	-0.971872	-1.67191	-0.919674	NaN	-0.672779	-0.760687	-0.614192	-0.682121	-1.01379	-0.630058	0.717399		0.822483	0.917113	0.153226	0.228603	3	3	3	183.59	2.092	146230000	1	0	0	0	1	0	0	1	0	0	0	1	0	0	0	0	A0A286Y892;A0A0G2KHX4			tr|A0A286Y892|A0A286Y892_DANRE TSC complex subunit 2 OS=Danio rerio OX=7955 GN=tsc2 PE=1 SV=2;tr|A0A0G2KHX4|A0A0G2KHX4_DANRE TSC complex subunit 2 OS=Danio rerio OX=7955 GN=tsc2 PE=1 SV=1
-4.21237	-3.50001	-3.15564	-3.85314	-3.45322	-3.74553	-3.71149	-3.63355	-2.26931	-3.43519	-4.03545	-3.3566	-3.41225	-3.16506	-2.4723	-3.28636	0.717449		0.0538045	0.205903	-0.479052	-2.10528	2	2	2	63.329	4.8452	29297000	0	0	0	0	1	0	0	0	2	1	0	1	0	1	1	1	A0A0R4IPE7			tr|A0A0R4IPE7|A0A0R4IPE7_DANRE Glutamine-dependent NAD(+) synthetase OS=Danio rerio OX=7955 GN=nadsyn1 PE=1 SV=1
-1.60997	-1.56127	-0.783823	-1.48574	-2.37499	-1.93339	-1.66628	-1.97214	-1.795	-0.686043	-1.58643	-1.36648	-0.955699	-1.41328	-0.720509	-1.03604	0.717716		0.0450985	0.188951	-0.478515	-2.20002	5	5	5	81.158	5.0077	155060000	0	1	1	1	1	0	0	0	0	2	0	0	1	0	0	0	Q5XFY1		mst1	tr|Q5XFY1|Q5XFY1_DANRE Macrophage stimulating 1 (Hepatocyte growth factor-like) OS=Danio rerio OX=7955 GN=mst1 PE=2 SV=1		catalytic activity;endopeptidase activity;hydrolase activity;peptidase activity;peptidase activity, acting on L-amino acid peptides;serine hydrolase activity;serine-type endopeptidase activity;serine-type peptidase activity
-1.66199	-1.68478	-1.66261	-1.86761	-2.08729	-1.90073	-1.89001	-1.83572	NaN	-0.0513115	-1.92502	-1.7676	-1.34735	-1.64036	NaN	NaN	0.718215		0.295585	0.528442	0.704187	1.08656	4	3	3	50.879	2.5031	106420000	1	3	3	1	1	1	1	0	0	3	2	2	2	4	0	0	A0A0R4IIJ1			tr|A0A0R4IIJ1|A0A0R4IIJ1_DANRE Wu:fd46c06 OS=Danio rerio OX=7955 GN=wu:fd46c06 PE=3 SV=2
1.96263	2.00217	2.08307	1.92425	2.08004	1.75013	1.69105	1.74365	3.11937	2.70701	1.69912	1.55481	1.80964	1.94368	3.23281	2.99058	0.718219		0.080043	0.251883	-0.477504	-1.8872	11	11	11	31.997	151.49	1585500000	7	8	7	6	7	9	8	6	12	11	9	8	8	7	10	8	A0A0R4IWE1;A0A140LG92			tr|A0A0R4IWE1|A0A0R4IWE1_DANRE Fumarylacetoacetate hydrolase domain-containing 2A OS=Danio rerio OX=7955 GN=fahd2a PE=1 SV=1;tr|A0A140LG92|A0A140LG92_DANRE Fumarylacetoacetate hydrolase domain-containing 2A (Fragment) OS=Danio rerio OX=7955 GN=fahd2a PE=1
11.9352	11.9444	12.542	11.7696	12.3319	12.2292	12.4225	12.4893	13.0463	12.5567	12.4802	12.307	12.6071	12.5688	13.0537	12.8598	0.718495		0.00437394	0.0553116	-0.476951	-3.39293	35	35	33	35.784	323.31	2058500000000	235	229	265	189	242	220	252	288	303	259	234	254	268	284	281	278	Q5XJ10;E9QIH5;E9QGA9	Glyceraldehyde-3-phosphate dehydrogenase	gapdh	sp|Q5XJ10|G3P_DANRE Glyceraldehyde-3-phosphate dehydrogenase OS=Danio rerio OX=7955 GN=gapdh PE=2 SV=2;tr|E9QIH5|E9QIH5_DANRE Glyceraldehyde-3-phosphate dehydrogenase (Fragment) OS=Danio rerio OX=7955 GN=gapdh PE=1 SV=6;tr|E9QGA9|E9QGA9_DANRE Glyceraldehyd	alcohol catabolic process;alcohol metabolic process;apoptosis;biological regulation;carbohydrate catabolic process;carbohydrate metabolic process;catabolic process;cell death;cellular carbohydrate catabolic process;cellular carbohydrate metabolic process;cellular component organization;cellular component organization at cellular level;cellular component organization or biogenesis;cellular compone…	binding;catalytic activity;coenzyme binding;cofactor binding;cytoskeletal protein binding;glyceraldehyde-3-phosphate dehydrogenase (NAD+) (phosphorylating) activity;microtubule binding;NAD binding;NADP binding;nucleotide binding;oxidoreductase activity;oxidoreductase activity, acting on the aldehyde or oxo group of donors;oxidoreductase activity, acting on the aldehyde or oxo group of donors, NAD…
-3.57666	-2.74755	-2.95366	-3.69238	-4.27616	-3.14813	-1.86699	-1.60554	NaN	-2.74264	-3.08524	-1.37186	-3.04298	-2.28947	NaN	NaN	0.718498		0.42754	0.6466	0.509504	0.817132	2	2	2	8.5019	8.9345	49637000	0	1	0	0	0	0	2	1	0	0	0	2	0	3	0	0	A0A1D5NSG5;A0A1D5NSD0;A0A1D5NT03			tr|A0A1D5NSG5|A0A1D5NSG5_DANRE Si:dkey-86l18.10 OS=Danio rerio OX=7955 GN=si:dkey-86l18.10 PE=4 SV=1;tr|A0A1D5NSD0|A0A1D5NSD0_DANRE Si:dkey-86l18.10 OS=Danio rerio OX=7955 GN=si:dkey-86l18.10 PE=4 SV=1;tr|A0A1D5NT03|A0A1D5NT03_DANRE Si:dkey-86l18.10 OS=Dan
NaN	-2.48635	NaN	NaN	-4.28114	-4.2169	NaN	-4.45768	-2.73171	-3.31791	-3.32792	-3.73143	NaN	NaN	-3.81682	NaN	0.719287		0.229381	0.459934	-0.676335	-1.25683	9	4	4	46.706	9.2667	66962000	0	1	0	0	0	1	0	0	2	1	0	0	0	0	0	0	Q7ZUN7		ckmt1	tr|Q7ZUN7|Q7ZUN7_DANRE Ckmt1 protein OS=Danio rerio OX=7955 GN=ckmt1 PE=1 SV=1		adenyl nucleotide binding;adenyl ribonucleotide binding;ATP binding;binding;catalytic activity;kinase activity;nucleotide binding;purine nucleotide binding;purine ribonucleoside triphosphate binding;purine ribonucleotide binding;ribonucleotide binding;transferase activity;transferase activity, transferring phosphorus-containing groups
9.11126	9.15051	9.80644	9.04474	9.51266	9.28397	9.67314	9.6614	10.0153	9.83362	9.86197	9.63097	9.8101	9.85439	9.97653	10.0541	0.719911	+	0.000997635	0.0271064	-0.474109	-4.14167	24	24	20	28.824	323.31	273320000000	57	50	67	35	48	43	61	66	73	62	56	58	56	60	63	60	Q7T3G4;A7MCL3		pgam2	tr|Q7T3G4|Q7T3G4_DANRE Phosphoglycerate mutase OS=Danio rerio OX=7955 GN=pgam2 PE=1 SV=1;tr|A7MCL3|A7MCL3_DANRE Phosphoglycerate mutase OS=Danio rerio OX=7955 GN=pgam2 PE=1 SV=1	alcohol catabolic process;alcohol metabolic process;anatomical structure formation involved in morphogenesis;carbohydrate catabolic process;carbohydrate metabolic process;catabolic process;cellular carbohydrate catabolic process;cellular carbohydrate metabolic process;cellular metabolic process;cellular process;developmental process;generation of precursor metabolites and energy;glucose catabolic…	catalytic activity;intramolecular transferase activity;intramolecular transferase activity, phosphotransferases;isomerase activity;phosphoglycerate mutase activity
NaN	-3.46414	-3.18352	-2.05999	-3.15563	-2.17356	-2.64167	-1.98946	-2.86717	-1.57546	NaN	-2.53399	-2.36609	-2.3545	-1.45934	NaN	0.719919		0.869554	0.942856	0.109882	0.167265	4	4	4	54.256	28.287	54878000	1	1	1	2	1	0	0	0	1	2	0	0	2	1	0	1	Q6PBT5;A0A0R4IEM7	Pyridine nucleotide-disulfide oxidoreductase domain-containing protein 1	pyroxd1	sp|Q6PBT5|PYRD1_DANRE Pyridine nucleotide-disulfide oxidoreductase domain-containing protein 1 OS=Danio rerio OX=7955 GN=pyroxd1 PE=2 SV=1;tr|A0A0R4IEM7|A0A0R4IEM7_DANRE Pyridine nucleotide-disulfide oxidoreductase domain-containing protein 1 OS=Danio reri		catalytic activity;oxidoreductase activity
-4.48205	-3.57339	-3.8306	-3.72192	-2.83466	-3.46299	-3.26518	-3.27991	-3.741	-3.0492	NaN	-2.58782	-2.43551	-3.05862	-3.13593	-3.57037	0.720116		0.414358	0.637379	-0.263039	-0.841228	3	3	3	56.995	6.4581	33374000	0	1	0	1	0	0	2	1	1	1	0	1	0	1	1	1	A8WIP2;Q7T2T7		mecp2	tr|A8WIP2|A8WIP2_DANRE Methyl-CpG-binding protein 2 OS=Danio rerio OX=7955 GN=mecp2 PE=4 SV=1;tr|Q7T2T7|Q7T2T7_DANRE Methyl-CpG-binding protein 2 OS=Danio rerio OX=7955 GN=mecp2 PE=2 SV=2	behavior;biological regulation;locomotory behavior;negative regulation of biological process;negative regulation of biosynthetic process;negative regulation of cellular biosynthetic process;negative regulation of cellular macromolecule biosynthetic process;negative regulation of cellular metabolic process;negative regulation of cellular process;negative regulation of gene expression;negative regu…	binding;DNA binding;double-stranded DNA binding;double-stranded methylated DNA binding;methyl-CpG binding;nucleic acid binding;nucleotide binding;sequence-specific DNA binding;structure-specific DNA binding
-1.29461	-2.95494	-2.45921	-2.55559	-2.65893	-2.53302	-2.0927	-2.21364	-1.08454	-2.42743	-2.21256	-1.49696	-1.88784	-2.34892	-1.64729	NaN	0.72041		0.796278	0.902214	-0.113652	-0.263137	3	3	3	50.654	16.235	100460000	1	0	1	1	0	1	1	1	2	0	0	2	0	0	0	1	F1Q688		sdpra	tr|F1Q688|F1Q688_DANRE Caveolae-associated protein 2a OS=Danio rerio OX=7955 GN=cavin2a PE=1 SV=1
0.791147	0.528194	0.753086	0.890051	0.811843	0.893103	0.66103	0.546227	1.3319	1.14524	0.766331	0.704119	1.43663	1.64997	1.34868	1.27652	0.72042	+	0.00207696	0.0388406	-0.473089	-3.76828	4	4	4	42.832	87.302	709390000	2	2	2	4	3	4	2	2	3	3	2	3	4	4	2	2	A0A0G2KHK8			tr|A0A0G2KHK8|A0A0G2KHK8_DANRE Cell division cycle 37 homolog (S. cerevisiae) OS=Danio rerio OX=7955 GN=cdc37 PE=1 SV=2
-4.28997	-2.66434	-3.72136	-3.54636	-3.4412	-3.92487	-4.00361	-4.24859	-2.49234	-2.44319	-2.46758	-3.05521	-3.78987	-4.12959	-3.84676	-3.8466	0.721393		0.158431	0.37602	-0.471142	-1.4899	2	2	2	57.303	19.906	30337000	0	1	0	1	1	0	0	0	1	1	2	1	1	0	0	0	A0A286Y9N9			tr|A0A286Y9N9|A0A286Y9N9_DANRE Synaptosome-associated protein 91b OS=Danio rerio OX=7955 GN=snap91b PE=1 SV=2
1.78823	1.57593	1.84925	1.14854	1.7835	1.24484	1.79725	1.91814	2.20347	2.09068	1.67553	1.87542	1.99906	2.51652	2.27786	2.23232	0.721641		0.00418818	0.0543732	-0.470646	-3.41475	8	8	8	46.04	83.417	1468700000	8	5	5	4	8	8	10	9	7	9	4	6	8	9	9	10	Q5TYS5	Secernin-2	scrn2	sp|Q5TYS5|SCRN2_DANRE Secernin-2 OS=Danio rerio OX=7955 GN=scrn2 PE=2 SV=1	cellular process;establishment of localization;establishment of localization in cell;exocytosis;secretion;secretion by cell;transport;vesicle-mediated transport	catalytic activity;dipeptidase activity;exopeptidase activity;hydrolase activity;peptidase activity;peptidase activity, acting on L-amino acid peptides
4.37314	4.43337	5.60426	3.46589	5.36677	4.03789	4.85178	4.56806	5.68464	5.27947	5.12143	4.35732	5.02238	4.72696	5.50996	4.76154	0.721805		0.126074	0.329716	-0.470319	-1.62678	3	3	3	11.271	53.735	15785000000	30	39	80	21	56	21	87	59	48	61	67	50	57	41	59	54	Q66I77	Cytochrome c oxidase subunit 6A, mitochondrial	cox6a2	tr|Q66I77|Q66I77_DANRE Cytochrome c oxidase subunit OS=Danio rerio OX=7955 GN=cox6a2 PE=1 SV=1		catalytic activity;cation transmembrane transporter activity;cytochrome-c oxidase activity;heme-copper terminal oxidase activity;hydrogen ion transmembrane transporter activity;inorganic cation transmembrane transporter activity;ion transmembrane transporter activity;monovalent inorganic cation transmembrane transporter activity;oxidoreductase activity;oxidoreductase activity, acting on a heme gr…
-4.33338	NaN	-4.14941	-4.38462	NaN	-4.0339	NaN	-4.27897	-3.44018	-4.36736	NaN	-3.49233	NaN	NaN	NaN	NaN	0.72225		0.253056	0.488211	0.596905	1.19205	3	2	2	58.409	2.5166	15844000	1	1	0	0	0	0	0	0	0	0	0	1	0	0	0	0	Q5RGV0;Q5RGV1;A0A2R8QBA9;A0A2R8Q8K1;Q6GMG5	Inosine-5-monophosphate dehydrogenase;Inosine-5-monophosphate dehydrogenase 1b;Inosine-5-monophosphate dehydrogenase 1a	impdh1b;impdh1a	tr|Q5RGV0|Q5RGV0_DANRE Inosine-5-monophosphate dehydrogenase OS=Danio rerio OX=7955 GN=impdh1b PE=1 SV=1;sp|Q5RGV1|IMDH3_DANRE Inosine-5-monophosphate dehydrogenase 1b OS=Danio rerio OX=7955 GN=impdh1b PE=2 SV=1;tr|A0A2R8QBA9|A0A2R8QBA9_DANRE Inosine-5-	biosynthetic process;cellular biosynthetic process;cellular metabolic process;cellular nitrogen compound biosynthetic process;cellular nitrogen compound metabolic process;cellular process;GMP biosynthetic process;GMP metabolic process;heterocycle biosynthetic process;heterocycle metabolic process;metabolic process;nitrogen compound metabolic process;nucleobase-containing compound biosynthetic pro…	binding;catalytic activity;cation binding;IMP dehydrogenase activity;ion binding;metal ion binding;nucleotide binding;oxidoreductase activity;oxidoreductase activity, acting on CH-OH group of donors;oxidoreductase activity, acting on the CH-OH group of donors, NAD or NADP as acceptor
1.76083	2.40952	2.71279	2.02696	2.91726	1.77161	2.81787	2.71926	2.84937	3.09554	2.68943	2.65331	3.03352	2.85358	3.05788	2.65762	0.722331		0.0209047	0.125061	-0.469268	-2.60178	17	14	14	77.438	58.076	2291400000	5	11	12	8	14	7	9	9	10	12	9	11	11	10	10	9	B8JK22		acsl1a	tr|B8JK22|B8JK22_DANRE Acyl-CoA synthetase long chain family member 1a OS=Danio rerio OX=7955 GN=acsl1a PE=1 SV=1		catalytic activity
-0.689209	-1.16745	-1.43069	-0.600864	-1.39135	-0.752443	-1.0527	-1.54195	-0.238743	-0.742702	-0.804564	-1.31568	-0.744348	-1.14706	0.086647	0.022768	0.72303		0.0556647	0.209158	-0.467873	-2.0869	4	4	4	23.306	12.253	207240000	5	4	1	3	2	4	3	1	5	2	3	1	2	3	6	5	A1L243;A0A0R4IGU9;A0A0H2UKF5	LDLR chaperone MESD	mesdc2	sp|A1L243|MESD_DANRE LRP chaperone MESD OS=Danio rerio OX=7955 GN=mesd PE=2 SV=2;tr|A0A0R4IGU9|A0A0R4IGU9_DANRE LRP chaperone MESD OS=Danio rerio OX=7955 GN=mesd PE=1 SV=1;tr|A0A0H2UKF5|A0A0H2UKF5_DANRE LRP chaperone MESD OS=Danio rerio OX=7955 GN=mesd PE=	biological regulation;cell surface receptor linked signaling pathway;cellular process;cellular response to stimulus;regulation of biological process;regulation of cellular process;response to stimulus;signal transduction;Wnt receptor signaling pathway
-1.255	-1.15348	-1.21747	-1.49035	-1.24134	-1.67017	-0.89489	-0.412043	-0.685202	-1.5794	-0.642982	-0.500351	-0.861335	-0.56266	-0.395773	-0.366375	0.723175		0.0294618	0.149923	-0.467584	-2.42433	6	6	6	82.85	11.785	210030000	2	4	3	2	2	3	2	4	3	1	2	3	2	3	3	5	F1QMR6		nckipsd	tr|F1QMR6|F1QMR6_DANRE NCK-interacting protein with SH3 domain OS=Danio rerio OX=7955 GN=nckipsd PE=1 SV=2
0.667812	0.985788	1.05573	1.50006	1.11674	0.690197	1.89111	1.28076	3.08929	1.23313	0.58025	0.857391	1.45565	1.93095	1.50718	2.27293	0.723306		0.165195	0.386324	-0.467322	-1.46433	9	9	2	23.822	47.067	1085500000	3	3	3	4	2	2	5	2	9	2	2	2	3	4	5	3	A5JV83	Heat shock protein beta-11	hspb11	sp|A5JV83|HSPBB_DANRE Heat shock protein beta-11 OS=Danio rerio OX=7955 GN=hspb11 PE=2 SV=2
NaN	-6.29256	-6.67596	NaN	-6.48397	-6.65675	-6.0833	-6.17332	NaN	-5.96338	-6.16816	-5.85004	-5.73036	NaN	NaN	NaN	0.723807		0.00844972	0.0795232	-0.68143	-3.06179	2	2	2	22.723	2.8753	4046700	0	0	1	0	1	0	0	0	0	0	0	0	0	0	0	0	F1Q6V3;Q6P2T7;E9QG42;E9QHM9	UPF0462 protein C4orf33 homolog	zgc:77739	tr|F1Q6V3|F1Q6V3_DANRE Zgc:77739 OS=Danio rerio OX=7955 GN=zgc:77739 PE=1 SV=1;sp|Q6P2T7|CD033_DANRE UPF0462 protein C4orf33 homolog OS=Danio rerio OX=7955 GN=zgc:77739 PE=2 SV=1;tr|E9QG42|E9QG42_DANRE Zgc:77739 (Fragment) OS=Danio rerio OX=7955 GN=zgc:777
0.0249252	-0.901386	0.150135	-1.18852	-1.11882	-0.491602	-0.344404	NaN	-0.151262	0.273609	0.239206	-0.450336	0.298234	-0.215996	-0.736135	0.0397129	0.724501		0.106164	0.300231	-1.00217	-1.72695	3	3	3	36.857	17.017	253040000	1	1	1	1	1	1	0	1	0	0	3	1	1	1	0	2	F1QUH4;B8A5M0		rnf175	tr|F1QUH4|F1QUH4_DANRE Ring finger protein 175 OS=Danio rerio OX=7955 GN=rnf175 PE=4 SV=1;tr|B8A5M0|B8A5M0_DANRE Ring finger protein 175 OS=Danio rerio OX=7955 GN=rnf175 PE=4 SV=1		binding;cation binding;ion binding;metal ion binding;transition metal ion binding;zinc ion binding
-1.43435	-0.730572	0.0908585	-0.229765	-0.530402	-1.02159	0.125177	0.0239239	1.00404	0.369438	-0.789896	-0.912722	-0.00962543	-0.542768	0.759916	0.128006	0.724904		0.170067	0.393414	-0.464138	-1.44645	4	4	4	15.806	33.358	378340000	1	1	5	3	3	1	5	3	6	4	2	3	4	4	4	3	Q8UVG6		rbp2a	tr|Q8UVG6|Q8UVG6_DANRE Cellular retinol-binding protein type II OS=Danio rerio OX=7955 GN=rbp2a PE=1 SV=1		binding;lipid binding;transporter activity
NaN	-4.40494	NaN	NaN	NaN	NaN	NaN	NaN	-4.41106	-4.27995	NaN	NaN	NaN	-3.956	-3.57972	-3.48082	0.725261		0.773205	0.888054	-0.166669	-0.293822	3	3	3	113.27	2.1617	7709600	0	0	0	1	0	0	0	0	1	2	0	0	0	0	0	0	P59015	Vacuolar protein sorting-associated protein 18 homolog	vps18	sp|P59015|VPS18_DANRE Vacuolar protein sorting-associated protein 18 homolog OS=Danio rerio OX=7955 GN=vps18 PE=2 SV=2	apical protein localization;asymmetric protein localization;behavior;bile acid and bile salt transport;biological regulation;carboxylic acid transport;cellular component organization;cellular component organization at cellular level;cellular component organization or biogenesis;cellular component organization or biogenesis at cellular level;cellular pigment accumulation;cellular pigmentation;cell…	binding;binding, bridging;cation binding;ion binding;metal ion binding;protein binding;protein binding, bridging;transition metal ion binding;zinc ion binding
0.872244	-0.411177	0.00752068	0.0557518	0.0436773	0.275055	0.651962	0.567146	0.412798	1.14778	1.27174	0.804272	1.10673	0.773306	0.078022	0.165939	0.725828		0.0532543	0.2054	-0.462301	-2.11083	7	7	7	26.229	44.729	531730000	3	3	2	2	5	2	3	4	2	2	5	5	7	3	3	3	Q7T370	Protein CDV3 homolog	cdv3	sp|Q7T370|CDV3_DANRE Protein CDV3 homolog OS=Danio rerio OX=7955 GN=cdv3 PE=2 SV=1
-2.42428	-1.93824	-2.33622	-2.39701	-1.84439	-1.49133	-1.48644	-1.5522	-0.987949	-1.85981	-1.19931	-1.812	-1.41423	-1.7958	-1.31592	-1.39311	0.726232		0.0245615	0.137219	-0.461498	-2.51872	5	5	5	54.379	10.867	119870000	0	3	2	1	1	0	2	2	1	2	2	2	2	1	2	3	Q803L5		stk38a	tr|Q803L5|Q803L5_DANRE Non-specific serine/threonine protein kinase OS=Danio rerio OX=7955 GN=stk38a PE=1 SV=1		adenyl nucleotide binding;adenyl ribonucleotide binding;ATP binding;binding;catalytic activity;kinase activity;nucleotide binding;phosphotransferase activity, alcohol group as acceptor;protein kinase activity;protein serine/threonine kinase activity;purine nucleotide binding;purine ribonucleoside triphosphate binding;purine ribonucleotide binding;ribonucleotide binding;transferase activity;transf…
-0.588499	-0.0595264	-0.322577	-0.6108	-0.45153	-0.571346	-0.64789	-1.04369	0.350632	-0.00855446	-0.355175	-0.105951	-0.18196	-0.794422	0.329065	0.156939	0.726581		0.0155993	0.108159	-0.460804	-2.75149	3	3	3	15.191	24.539	307590000	1	3	1	2	1	2	2	1	2	3	2	3	1	1	2	3	A9JSW0	Peptidyl-prolyl cis-trans isomerase	fkbp2	tr|A9JSW0|A9JSW0_DANRE Peptidylprolyl isomerase OS=Danio rerio OX=7955 GN=fkbp2 PE=1 SV=1	cellular macromolecule metabolic process;cellular metabolic process;cellular process;cellular protein metabolic process;chaperone-mediated protein folding;macromolecule metabolic process;macromolecule modification;metabolic process;peptidyl-amino acid modification;peptidyl-proline modification;primary metabolic process;protein folding;protein metabolic process;protein modification process;protein…	binding;catalytic activity;cis-trans isomerase activity;drug binding;FK506 binding;isomerase activity;macrolide binding;peptidyl-prolyl cis-trans isomerase activity
-2.7384	-3.42664	-2.70195	-3.72423	-3.42544	-1.69987	-2.9352	NaN	-2.26162	-2.04343	-2.5778	NaN	-3.25696	-2.83241	-2.24958	-2.21255	0.727175		0.252713	0.487726	-0.528878	-1.19296	3	3	3	46.858	8.4217	47123000	1	0	2	0	1	3	3	0	4	1	0	0	0	0	1	1	B0S6K7		renbp	tr|B0S6K7|B0S6K7_DANRE Renin-binding protein OS=Danio rerio OX=7955 GN=renbp PE=4 SV=1		catalytic activity
5.65461	4.55444	5.70176	5.48505	6.0351	5.47967	5.48467	5.67307	6.35025	5.8461	5.77576	5.60096	5.93072	5.91977	6.15344	6.16023	0.727689		0.0191999	0.120473	-0.458606	-2.64542	13	13	13	35.021	323.31	18531000000	14	14	16	14	16	13	13	14	14	17	17	16	18	16	14	18	F1QSU0		murcb	tr|F1QSU0|F1QSU0_DANRE Caveolae-associated protein 4b OS=Danio rerio OX=7955 GN=cavin4b PE=1 SV=1
-5.03984	-4.74527	-5.09812	-4.72655	NaN	-5.64033	-4.88102	-4.90982	-1.57333	-4.54306	-4.80914	-5.17787	-5.20687	-5.02763	-4.87033	-5.17414	0.727968		0.293889	0.528827	-0.485499	-1.09054	3	3	3	27.609	3.4612	16366000	0	0	0	0	0	0	0	0	4	0	0	0	0	0	0	0	Q1LVI2		yjefn3	tr|Q1LVI2|Q1LVI2_DANRE YjeF N-terminal domain-containing 3 OS=Danio rerio OX=7955 GN=yjefn3 PE=1 SV=1	anatomical structure formation involved in morphogenesis;angiogenesis;biological regulation;cellular component organization;cellular component organization or biogenesis;cellular localization;cellular membrane organization;cellular process;developmental process;localization;localization within membrane;membrane organization;membrane raft distribution;membrane raft localization;membrane raft organ…
-3.81526	-3.22718	-4.43365	-2.64429	-3.23619	-2.391	-1.0474	-4.27575	-3.45574	-2.55669	-2.05039	-3.49407	-2.42472	-3.12005	-1.6182	-2.68738	0.728028		0.333096	0.562121	-0.457934	-1.00254	5	5	5	76.136	7.4569	50626000	2	0	1	2	1	2	4	0	1	3	3	0	2	3	3	1	Q1LY88;A0A2R8RIM0		stim1a	tr|Q1LY88|Q1LY88_DANRE Stromal interaction molecule 1a OS=Danio rerio OX=7955 GN=stim1a PE=1 SV=1;tr|A0A2R8RIM0|A0A2R8RIM0_DANRE Stromal interaction molecule 1a OS=Danio rerio OX=7955 GN=stim1a PE=1 SV=1	activation of store-operated calcium channel activity;biological regulation;positive regulation of biological process;positive regulation of calcium ion transport;positive regulation of calcium ion transport via store-operated calcium channel activity;positive regulation of ion transmembrane transporter activity;positive regulation of ion transport;positive regulation of molecular function;positi…	calcium channel regulator activity;channel regulator activity
3.72659	3.62896	3.59936	3.61072	3.68446	3.55002	3.35577	3.39014	4.0757	3.83725	3.63392	3.85726	3.94158	4.08069	4.2404	4.53732	0.728368	+	0.000870389	0.0262381	-0.457261	-4.21178	13	13	11	43.895	63.312	4789400000	14	14	11	14	10	11	10	12	11	12	12	12	11	12	10	10	Q1L8N2		rad23ab	tr|Q1L8N2|Q1L8N2_DANRE UV excision repair protein RAD23 OS=Danio rerio OX=7955 GN=rad23ab PE=1 SV=1	catabolic process;cellular catabolic process;cellular macromolecule catabolic process;cellular macromolecule metabolic process;cellular metabolic process;cellular nitrogen compound metabolic process;cellular process;cellular response to stimulus;cellular response to stress;DNA metabolic process;DNA repair;macromolecule catabolic process;macromolecule metabolic process;metabolic process;modificati…	binding;damaged DNA binding;DNA binding;nucleic acid binding
-4.14864	-3.70603	-2.76342	-3.14662	-2.67878	-3.46411	-3.40005	-2.43969	-1.72868	-3.1964	-2.77122	-3.81534	-2.7787	-3.18258	-2.35029	-2.26815	0.7285		0.158218	0.375649	-0.456999	-1.49073	3	3	3	65.991	12.868	43047000	1	0	2	0	1	0	1	2	2	1	0	0	1	1	2	1	E7F3G8		si:ch211-113j14.1	tr|E7F3G8|E7F3G8_DANRE Si:ch211-113j14.1 OS=Danio rerio OX=7955 GN=si:ch211-113j14.1 PE=1 SV=1		binding;catalytic activity;cation binding;heme binding;ion binding;iron ion binding;metal ion binding;oxidoreductase activity;oxidoreductase activity, acting on paired donors, with incorporation or reduction of molecular oxygen;tetrapyrrole binding;transition metal ion binding
-0.931656	-0.579914	-0.265097	-0.70812	-0.303706	-0.802444	0.00967407	-0.121656	0.962061	-0.760654	0.098093	-0.144377	-0.0756311	-0.151081	0.0719204	-0.052969	0.728861		0.0441377	0.186362	-0.456285	-2.2115	7	7	3	32.505	42.638	295610000	4	4	5	2	4	3	5	4	6	4	5	6	3	5	3	5	Q6AZB7		fhl2a	tr|Q6AZB7|Q6AZB7_DANRE Four and a half LIM domains 2a OS=Danio rerio OX=7955 GN=fhl2a PE=1 SV=1		binding;cation binding;ion binding;metal ion binding;transition metal ion binding;zinc ion binding
-0.4561	-0.420292	0.615177	-0.331966	0.106481	-0.886799	-0.0465374	0.409208	0.426321	0.577103	0.108044	0.0301685	0.759597	0.128805	0.356773	0.243399	0.729445		0.0359783	0.169013	-0.45513	-2.31972	9	8	8	77.704	27.114	427700000	4	5	7	1	4	3	5	5	3	3	5	6	4	3	4	4	F1Q5K6;B0V0U7		abcb10	tr|F1Q5K6|F1Q5K6_DANRE ATP-binding cassette, sub-family B (MDR/TAP), member 10 OS=Danio rerio OX=7955 GN=abcb10 PE=1 SV=1;tr|B0V0U7|B0V0U7_DANRE ATP-binding cassette, sub-family B (MDR/TAP), member 10 OS=Danio rerio OX=7955 GN=abcb10 PE=1 SV=1	cellular process;establishment of localization;transmembrane transport;transport	active transmembrane transporter activity;adenyl nucleotide binding;adenyl ribonucleotide binding;ATP binding;ATPase activity;ATPase activity, coupled;ATPase activity, coupled to movement of substances;ATPase activity, coupled to transmembrane movement of substances;binding;catalytic activity;hydrolase activity;hydrolase activity, acting on acid anhydrides;hydrolase activity, acting on acid anhyd…
-2.30843	-1.75112	-1.83812	-1.27917	-2.49969	-1.83137	-1.15481	-1.5425	-1.04159	-1.33791	-1.20644	-1.52938	-1.18169	-1.6159	-1.29501	-1.35695	0.729489		0.0219099	0.129269	-0.455043	-2.57763	3	3	3	22.608	4.7092	124550000	1	0	0	0	1	0	0	1	0	0	1	1	1	1	4	2	E9QJK4;Q08C76		ssuh2rs1	tr|E9QJK4|E9QJK4_DANRE Ssu-2 homolog,-related sequence 1 (Fragment) OS=Danio rerio OX=7955 GN=ssuh2rs1 PE=4 SV=1;sp|Q08C76|SSUH2_DANRE Protein SSUH2 homolog OS=Danio rerio OX=7955 GN=ssuh2 PE=2 SV=2
-1.97138	-2.3123	-1.835	-1.8779	-1.83703	-3.20346	-1.84562	-2.38983	-2.06534	-1.84303	-1.21219	-1.8305	-0.993169	-1.18377	-2.46131	-2.04659	0.729724		0.0889486	0.268981	-0.454576	-1.82791	3	3	3	39.224	17.492	101770000	1	1	1	1	1	0	2	0	1	2	2	2	2	1	1	1	Q1L8N8;Q1L8N7		mest	tr|Q1L8N8|Q1L8N8_DANRE Mesoderm-specific transcript OS=Danio rerio OX=7955 GN=mest PE=4 SV=1;tr|Q1L8N7|Q1L8N7_DANRE Mesoderm-specific transcript OS=Danio rerio OX=7955 GN=mest PE=4 SV=1		catalytic activity
3.33746	3.09404	2.92381	3.00644	3.01108	3.29965	2.67916	3.14641	4.45703	2.89537	3.28636	3.09186	2.98918	2.90662	4.09403	4.41199	0.729865		0.0948419	0.28133	-0.454299	-1.79154	15	15	15	40.646	147.94	3884000000	7	7	9	5	8	10	5	5	14	5	5	6	5	7	14	13	F1RDD7		sms	tr|F1RDD7|F1RDD7_DANRE Spermine synthase OS=Danio rerio OX=7955 GN=sms PE=1 SV=1	amine biosynthetic process;amine metabolic process;biosynthetic process;cellular amine metabolic process;cellular biogenic amine biosynthetic process;cellular biogenic amine metabolic process;cellular biosynthetic process;cellular metabolic process;cellular nitrogen compound biosynthetic process;cellular nitrogen compound metabolic process;cellular process;metabolic process;nitrogen compound meta…	catalytic activity;spermine synthase activity;transferase activity;transferase activity, transferring alkyl or aryl (other than methyl) groups
-1.09628	-1.41555	-1.45717	-1.56349	-1.33346	-0.907223	-0.880129	-1.58645	-0.739727	-1.39853	-1.00398	-0.673811	-0.743546	-0.767305	-0.385141	-0.894541	0.729942		0.00699414	0.074812	-0.454146	-3.15696	9	9	9	74.189	36.444	167420000	4	4	5	0	3	6	3	0	6	0	5	3	5	3	4	4	Q503K1		tgfbi	tr|Q503K1|Q503K1_DANRE Transforming growth factor, beta-induced OS=Danio rerio OX=7955 GN=tgfbi PE=1 SV=1
-2.1207	-2.38776	-1.1413	-2.05406	NaN	-2.60033	-1.44738	-1.58549	-1.05988	-1.7424	NaN	-1.18145	-1.66455	-1.89486	-1.27927	-1.33988	0.730252		0.875411	0.945116	-0.130156	-0.159684	3	3	3	50.652	4.0163	88213000	1	1	1	1	0	1	1	0	1	1	0	3	1	1	1	1	E7F8A7		entpd5a	tr|E7F8A7|E7F8A7_DANRE Ectonucleoside triphosphate diphosphohydrolase 5a OS=Danio rerio OX=7955 GN=entpd5a PE=3 SV=1	anatomical structure development;anion homeostasis;biological regulation;biomineral tissue development;bone mineralization;chemical homeostasis;developmental process;homeostatic process;ion homeostasis;phosphate ion homeostasis;regulation of biological quality;tissue development;trivalent inorganic anion homeostasis	catalytic activity;hydrolase activity
-1.19204	-0.799511	0.247082	-0.50934	0.275605	-0.0415802	-0.218439	-0.0693741	1.51648	-0.271076	-0.666597	-0.595495	-0.0628996	-0.0413857	1.00525	0.426363	0.730887		0.188728	0.42087	-0.452279	-1.38166	5	5	5	14.1	10.699	342670000	1	3	3	1	3	2	1	3	4	1	2	1	2	3	3	3	Q7SXE9;A0A2R8Q522		ndufa11	tr|Q7SXE9|Q7SXE9_DANRE NADH:ubiquinone oxidoreductase subunit A11 OS=Danio rerio OX=7955 GN=ndufa11 PE=2 SV=1;tr|A0A2R8Q522|A0A2R8Q522_DANRE Uncharacterized protein OS=Danio rerio OX=7955 PE=4 SV=1
-1.44716	-2.51032	-1.07316	-3.34199	-0.19085	NaN	-0.868122	-1.34178	0.269983	-1.81823	-1.11193	-1.09168	-1.18794	-1.09245	-1.30706	-1.35932	0.731168		0.162447	0.382882	-0.964108	-1.47462	2	2	2	14.037	3.5339	157620000	0	0	0	0	2	0	2	2	2	0	2	2	2	0	0	0	X1WGJ5		si:ch73-156o22.2	tr|X1WGJ5|X1WGJ5_DANRE Ly6 domain-containing, pigment cell OS=Danio rerio OX=7955 GN=lypc PE=1 SV=1
-4.31888	-1.68928	-2.58773	-2.40895	-2.43519	-1.15006	-1.35706	-1.5412	-1.12908	-1.6189	-2.78271	-2.02212	-2.06765	-2.05437	-1.46291	-0.740145	0.73138		0.305504	0.537132	-0.451308	-1.06362	5	5	5	43.266	4.1853	103100000	0	1	1	1	0	2	2	2	1	1	1	1	1	1	2	3	F1QFF9;A0A2R8QPX7;Q7ZVK4	Vacuolar protein-sorting-associated protein 36	vps36	tr|F1QFF9|F1QFF9_DANRE Vacuolar protein-sorting-associated protein 36 OS=Danio rerio OX=7955 GN=vps36 PE=1 SV=1;tr|A0A2R8QPX7|A0A2R8QPX7_DANRE Vacuolar protein-sorting-associated protein 36 OS=Danio rerio OX=7955 GN=vps36 PE=1 SV=1;sp|Q7ZVK4|VPS36_DANRE Va	establishment of localization;establishment of protein localization;protein transport;transport	binding;lipid binding;phosphatidylinositol binding;phosphatidylinositol-3-phosphate binding;phospholipid binding
1.21438	0.171953	0.805225	0.0470085	0.437173	0.148516	-0.635441	-0.76145	2.54301	-0.337786	-0.654598	0.172928	-0.158549	-0.317667	1.94732	1.84024	0.731565		0.386825	0.61068	-0.450943	-0.893242	32	32	8	304.6	101.99	555710000	12	10	10	6	10	8	7	7	29	6	3	9	5	5	14	16	F1RDU8		si:dkey-65b12.6	tr|F1RDU8|F1RDU8_DANRE Si:dkey-65b12.6 OS=Danio rerio OX=7955 GN=si:dkey-65b12.6 PE=1 SV=2
-1.81014	-3.06699	-1.04858	-1.71474	-1.59515	-2.53403	-1.43217	-1.51385	-1.05013	-1.54996	-0.851236	NaN	-2.48125	-1.11645	-1.62955	-1.0417	0.731615		0.814058	0.912737	-0.1082	-0.239672	2	2	2	15.644	10.412	127290000	0	0	1	1	1	1	1	1	2	0	1	0	1	1	0	1	A0A2R8QF60;B0R188;A0A2R8QMK5;B0R187		cenpv	tr|A0A2R8QF60|A0A2R8QF60_DANRE Centromere protein V OS=Danio rerio OX=7955 GN=cenpv PE=4 SV=1;tr|B0R188|B0R188_DANRE Centromere protein V OS=Danio rerio OX=7955 GN=cenpv PE=4 SV=1;tr|A0A2R8QMK5|A0A2R8QMK5_DANRE GFA domain-containing protein OS=Danio rerio		carbon-sulfur lyase activity;catalytic activity;lyase activity
-2.64908	-1.50929	-1.34441	-2.76462	-0.62639	-2.3197	-1.587	-1.20395	-1.16214	-1.61104	-1.12049	-1.43863	-0.808551	-1.34788	-1.11882	-1.79238	0.731757		0.140557	0.34938	-0.450564	-1.5622	5	5	5	39.045	43.642	130970000	1	2	1	1	3	1	3	3	3	2	2	2	4	2	2	2	B8JMH0	Putative transferase CAF17 homolog, mitochondrial	iba57	sp|B8JMH0|CAF17_DANRE Putative transferase CAF17 homolog, mitochondrial OS=Danio rerio OX=7955 GN=iba57 PE=3 SV=1	biosynthetic process;cellular biosynthetic process;cellular metabolic process;cellular nitrogen compound biosynthetic process;cellular nitrogen compound metabolic process;cellular process;cofactor biosynthetic process;cofactor metabolic process;heme biosynthetic process;heme metabolic process;heterocycle biosynthetic process;heterocycle metabolic process;metabolic process;nitrogen compound metabo…	catalytic activity;transferase activity
-2.97446	0.0486908	-0.956997	-2.21867	-0.658631	-3.01934	-1.25116	-1.84265	-0.252724	-0.3069	0.950741	-2.40268	-2.25934	-1.97017	-1.56993	-1.46003	0.731904		0.442277	0.654495	-0.450273	-0.790755	6	6	6	39.234	58.035	183920000	1	2	2	1	3	1	3	2	2	4	7	1	1	3	2	2	E7F9R1		atp1b4	tr|E7F9R1|E7F9R1_DANRE Sodium/potassium-transporting ATPase subunit beta OS=Danio rerio OX=7955 GN=atp1b4 PE=1 SV=1	cation transport;establishment of localization;ion transport;metal ion transport;monovalent inorganic cation transport;potassium ion transport;sodium ion transport;transport
-0.0961037	0.297409	0.0965443	0.28672	0.122754	-0.0153446	0.321224	-0.0750961	1.00748	0.841301	0.570265	-0.0272522	0.949506	-0.0107956	0.821518	0.387133	0.731976		0.0130082	0.0995614	-0.450131	-2.84379	4	4	4	19.716	30.927	425450000	1	3	2	2	2	2	3	3	4	4	3	3	4	4	3	2	E7F0H8;F1Q895		hmgb3b	tr|E7F0H8|E7F0H8_DANRE High mobility group box 3b OS=Danio rerio OX=7955 GN=hmgb3b PE=1 SV=2;tr|F1Q895|F1Q895_DANRE High mobility group box 3b OS=Danio rerio OX=7955 GN=hmgb3b PE=1 SV=1		binding;DNA binding;nucleic acid binding
-1.57374	-3.88312	-1.64042	-1.58323	-2.04125	-2.03728	-1.78767	-1.60045	-2.26901	-1.30569	-1.3463	-1.54602	-1.39898	-1.50356	-1.79997	-1.3791	0.732135		0.153225	0.367532	-0.449818	-1.51022	3	3	3	23.625	14.861	115260000	3	1	1	1	1	2	1	1	1	2	1	1	1	2	2	1	B8A454		bag2	tr|B8A454|B8A454_DANRE BCL2-associated athanogene 2 OS=Danio rerio OX=7955 GN=bag2 PE=4 SV=1
7.92107	7.8024	9.5033	8.59372	9.03076	7.99974	9.24753	8.86879	9.25515	9.25378	8.8416	8.73659	7.64323	9.54907	10.3352	8.94417	0.732586		0.226748	0.457157	-0.448931	-1.26435	7	4	4	15.896	27.564	153700000000	4	4	4	5	4	5	5	5	5	6	3	3	4	6	5	5	Q4VBU7		cox5aa	tr|Q4VBU7|Q4VBU7_DANRE Cox5aa protein OS=Danio rerio OX=7955 GN=cox5aa PE=1 SV=1	anatomical structure development;cell differentiation;cell differentiation in spinal cord;cellular developmental process;cellular process;central nervous system neuron differentiation;developmental process;embryonic organ development;neuron differentiation;organ development;spinal cord motor neuron differentiation	catalytic activity;cation transmembrane transporter activity;cytochrome-c oxidase activity;heme-copper terminal oxidase activity;hydrogen ion transmembrane transporter activity;inorganic cation transmembrane transporter activity;ion transmembrane transporter activity;monovalent inorganic cation transmembrane transporter activity;oxidoreductase activity;oxidoreductase activity, acting on a heme gr…
-3.05128	-2.32625	-1.59124	-2.2971	-1.54526	-2.01925	-2.0337	-1.27774	NaN	-1.40163	-2.11216	-1.5058	-1.6	-0.788857	-1.88511	-1.68823	0.7326		0.731844	0.862163	0.262586	0.349597	3	3	3	32.368	84.067	118810000	0	1	2	1	2	1	3	4	0	2	2	1	2	2	1	1	F1QXG5;Q5CZN0	Fat storage-inducing transmembrane protein 1	fitm1	tr|F1QXG5|F1QXG5_DANRE Fat storage-inducing transmembrane protein 1,-like OS=Danio rerio OX=7955 GN=fitm1l PE=4 SV=1;sp|Q5CZN0|FITM1_DANRE Fat storage-inducing transmembrane protein 1 OS=Danio rerio OX=7955 GN=fitm1 PE=2 SV=1	biosynthetic process;cellular biosynthetic process;cellular component organization;cellular component organization at cellular level;cellular component organization or biogenesis;cellular component organization or biogenesis at cellular level;cellular lipid metabolic process;cellular metabolic process;cellular process;lipid biosynthetic process;lipid localization;lipid metabolic process;lipid par…
-0.0336609	-1.28346	-0.313982	-0.37438	-0.449775	-0.545124	-0.719133	-0.200254	0.314947	-0.280975	-0.248743	-0.612972	-0.212461	-0.252573	0.592043	0.351181	0.733934		0.0411902	0.181078	-0.446278	-2.24824	4	4	4	45.733	30.153	298910000	2	1	2	3	3	3	3	4	2	3	2	2	2	3	2	1	F1Q6C7;Q6NYY9	Vacuole membrane protein 1	vmp1	tr|F1Q6C7|F1Q6C7_DANRE Vacuole membrane protein 1 OS=Danio rerio OX=7955 GN=vmp1 PE=4 SV=1;sp|Q6NYY9|VMP1_DANRE Vacuole membrane protein 1 OS=Danio rerio OX=7955 GN=vmp1 PE=2 SV=1	biological regulation;cellular component organization;cellular component organization at cellular level;cellular component organization or biogenesis;cellular component organization or biogenesis at cellular level;cellular process;endoplasmic reticulum organization;establishment of localization;establishment of localization in cell;exocytosis;Golgi organization;organelle organization;regulation o…
-0.295296	-0.816761	0.21785	-0.743773	0.313563	-0.27146	0.154472	0.24934	0.283894	0.618011	0.348505	0.172979	0.711448	0.16601	0.230356	-0.154148	0.734004		0.031546	0.156347	-0.44614	-2.38867	12	12	12	139.1	75.101	421850000	8	8	7	5	8	4	7	8	7	12	10	8	9	7	4	7	F1QE75;A0A2R8QCT2;A0A0R4ICD0		tbc1d4	tr|F1QE75|F1QE75_DANRE TBC1 domain family, member 4 (Fragment) OS=Danio rerio OX=7955 GN=tbc1d4 PE=1 SV=1;tr|A0A2R8QCT2|A0A2R8QCT2_DANRE TBC1 domain family, member 4 OS=Danio rerio OX=7955 GN=tbc1d4 PE=1 SV=1;tr|A0A0R4ICD0|A0A0R4ICD0_DANRE TBC1 domain fami
2.98766	4.1678	4.2104	3.85568	4.26756	3.48889	4.58059	4.25544	4.68553	4.90543	4.53376	4.08365	4.61975	3.84148	4.57452	4.13804	0.734066		0.0641775	0.223359	-0.446018	-2.0094	11	11	11	36.396	61.065	6729300000	14	16	17	13	13	15	10	12	14	17	15	15	18	15	16	13	F1QX93		eci1	tr|F1QX93|F1QX93_DANRE Enoyl-CoA delta isomerase 1 (Fragment) OS=Danio rerio OX=7955 GN=eci1 PE=1 SV=1		catalytic activity
NaN	-3.52924	-3.38835	NaN	-3.59408	-3.2775	NaN	-4.11729	-3.28421	-3.17741	NaN	-2.51497	-3.48851	-2.3511	NaN	-3.99816	0.734296		0.575194	0.755107	-0.410127	-0.573818	4	4	4	71.451	4.967	27977000	0	1	0	0	0	0	0	0	0	1	0	2	0	1	0	0	A0A2R8RSK1;A0A0R4IUJ4;A0A0R4IIN5;A0A0R4IVT8			tr|A0A2R8RSK1|A0A2R8RSK1_DANRE Complement factor H-like 3 OS=Danio rerio OX=7955 GN=cfhl3 PE=4 SV=1;tr|A0A0R4IUJ4|A0A0R4IUJ4_DANRE Complement factor H-like 3 OS=Danio rerio OX=7955 GN=cfhl3 PE=4 SV=1;tr|A0A0R4IIN5|A0A0R4IIN5_DANRE Complement factor H-like
4.11654	4.02268	4.20213	4.26598	5.07172	4.14288	4.58593	4.8679	4.60349	4.87479	5.18458	4.82441	5.23558	4.88243	4.86544	4.36897	0.734336		0.0197333	0.121431	-0.445488	-2.63138	18	18	18	46.598	190.86	9300200000	15	7	13	9	19	16	14	17	16	17	18	13	22	17	18	13	F1QFQ7;A0A0G2L3J0		acadsb	tr|F1QFQ7|F1QFQ7_DANRE Acyl-CoA dehydrogenase short/branched chain OS=Danio rerio OX=7955 GN=acadsb PE=1 SV=2;tr|A0A0G2L3J0|A0A0G2L3J0_DANRE Uncharacterized protein OS=Danio rerio OX=7955 GN=LOC100037342 PE=3 SV=2		acyl-CoA dehydrogenase activity;binding;catalytic activity;coenzyme binding;cofactor binding;flavin adenine dinucleotide binding;oxidoreductase activity;oxidoreductase activity, acting on the CH-CH group of donors
1.68037	1.57469	1.41638	1.50282	1.43009	1.43743	1.87892	1.71663	2.0288	1.85855	1.86527	1.81678	2.11064	2.183	2.07052	2.26684	0.734388	+	9.62063e-05	0.00768	-0.445385	-5.38484	11	11	11	41.42	51.174	1177000000	5	6	6	6	6	5	9	6	7	6	7	7	7	8	6	6	Q6PC42;X1WFZ4		parvb	tr|Q6PC42|Q6PC42_DANRE Parvin, beta OS=Danio rerio OX=7955 GN=parvb PE=2 SV=1;tr|X1WFZ4|X1WFZ4_DANRE Parvin, beta (Fragment) OS=Danio rerio OX=7955 GN=parvb PE=4 SV=1	actin cytoskeleton organization;actin cytoskeleton reorganization;actin filament-based process;biological adhesion;biological regulation;cell adhesion;cell-matrix adhesion;cell-substrate adhesion;cellular component organization;cellular component organization at cellular level;cellular component organization or biogenesis;cellular component organization or biogenesis at cellular level;cellular pr…
2.34575	2.56859	2.58647	2.79542	2.79758	2.53058	2.25919	2.44579	3.69676	2.63731	2.45771	2.74319	2.3347	2.41966	3.838	3.75652	0.734937		0.0881153	0.266842	-0.444307	-1.83323	6	6	6	12.623	46.356	2670500000	5	3	5	4	6	6	4	4	7	4	6	5	4	6	6	7	Q7ZV25		tbca	tr|Q7ZV25|Q7ZV25_DANRE Tubulin-specific chaperone A OS=Danio rerio OX=7955 GN=tbca PE=1 SV=1	cellular component assembly;cellular component assembly at cellular level;cellular component organization;cellular component organization at cellular level;cellular component organization or biogenesis;cellular component organization or biogenesis at cellular level;cellular macromolecular complex assembly;cellular macromolecular complex subunit organization;cellular process;cellular protein compl…
-0.472263	-0.815269	0.168282	-0.398733	-0.16256	-0.988121	-0.477446	-0.254454	-0.304928	-0.032589	0.146461	0.3459	0.0933752	0.580591	0.142412	-0.818813	0.735032		0.0415315	0.181578	-0.444122	-2.24386	2	2	2	16.905	14.048	382130000	2	1	1	1	1	1	1	1	1	1	1	1	1	1	1	1	A0A0G2KD63			tr|A0A0G2KD63|A0A0G2KD63_DANRE Uncharacterized protein OS=Danio rerio OX=7955 PE=1 SV=1
-0.298393	0.0392895	-1.00206	-0.220097	-0.807834	0.0585518	-0.279938	-1.16026	0.00782013	0.348423	0.120108	0.127155	-0.478311	-0.0125618	-0.120905	-0.116505	0.735478		0.032237	0.158426	-0.443246	-2.37733	5	5	5	143.14	5.888	309140000	2	3	1	0	1	1	1	0	1	3	1	2	0	3	1	0	Q6DRM9;A0A2R8QCL7;E7F0X6	Structural maintenance of chromosomes protein	smc1al;smc1a	tr|Q6DRM9|Q6DRM9_DANRE Structural maintenance of chromosomes protein OS=Danio rerio OX=7955 GN=smc1al PE=1 SV=1;tr|A0A2R8QCL7|A0A2R8QCL7_DANRE Structural maintenance of chromosomes protein OS=Danio rerio OX=7955 GN=smc1al PE=1 SV=1;tr|E7F0X6|E7F0X6_DANRE S	cell cycle process;cellular component organization;cellular component organization at cellular level;cellular component organization or biogenesis;cellular component organization or biogenesis at cellular level;cellular macromolecule metabolic process;cellular metabolic process;cellular nitrogen compound metabolic process;cellular process;cellular response to stimulus;cellular response to stress;…	adenyl nucleotide binding;adenyl ribonucleotide binding;ATP binding;binding;chromatin binding;nucleotide binding;purine nucleotide binding;purine ribonucleoside triphosphate binding;purine ribonucleotide binding;ribonucleotide binding
-1.72896	-1.67254	-1.70889	-1.74018	-2.02772	-2.3715	-1.87914	-1.94461	-1.28224	-1.3603	-1.70226	-1.6017	-1.00272	-1.66263	-1.59439	-1.32158	0.735494	+	0.00220108	0.0403944	-0.443215	-3.73892	5	5	5	48.324	35.181	136890000	1	2	2	2	3	1	2	2	2	2	3	2	3	1	4	1	Q1LUC1;Q1LUC0	Basic leucine zipper and W2 domain-containing protein 2	bzw2;CH211-210B19.1	sp|Q1LUC1|BZW2_DANRE Basic leucine zipper and W2 domain-containing protein 2 OS=Danio rerio OX=7955 GN=bzw2 PE=2 SV=1;tr|Q1LUC0|Q1LUC0_DANRE Basic leucine zipper and W2 domain-containing protein 2 (Fragment) OS=Danio rerio OX=7955 GN=bzw2 PE=4 SV=1	anatomical structure development;cell differentiation;cellular developmental process;cellular process;developmental process;nervous system development;system development
5.54829	5.05936	5.55875	5.2555	5.61778	5.08314	5.68605	5.68515	5.85207	5.85697	4.9401	5.9283	6.19946	5.6713	5.92315	6.66839	0.735494		0.0397521	0.17885	-0.443215	-2.26707	5	5	5	16.295	55.377	17884000000	10	6	10	7	8	8	7	7	10	11	5	9	9	10	8	9	Q6ZM12		OTTDARP00000002003	tr|Q6ZM12|Q6ZM12_DANRE Hemoglobin, beta adult 2 OS=Danio rerio OX=7955 GN=hbba2 PE=1 SV=1		binding;cation binding;heme binding;ion binding;iron ion binding;metal ion binding;oxygen binding;oxygen transporter activity;substrate-specific transporter activity;tetrapyrrole binding;transition metal ion binding;transporter activity
-3.14779	-4.62356	-4.39323	-3.31021	-3.44748	-3.84812	-4.79469	-5.14561	-3.85949	-3.74102	-3.57841	-3.79114	-3.82307	-3.342	-3.68403	-3.35238	0.735913		0.130465	0.336142	-0.442393	-1.60655	2	2	2	32.259	3.1289	23490000	1	2	1	1	2	1	1	1	1	1	1	1	1	1	1	1	B7ZVG0	Histone-lysine N-methyltransferase	setmar	tr|B7ZVG0|B7ZVG0_DANRE SET domain and mariner transposase fusion gene OS=Danio rerio OX=7955 GN=setmar PE=2 SV=1		binding;catalytic activity;cation binding;histone methyltransferase activity;histone-lysine N-methyltransferase activity;ion binding;lysine N-methyltransferase activity;metal ion binding;methyltransferase activity;N-methyltransferase activity;protein methyltransferase activity;protein-lysine N-methyltransferase activity;S-adenosylmethionine-dependent methyltransferase activity;transferase activit…
-1.60634	-2.39087	-1.69568	-1.12454	-2.39357	-1.52471	-1.71723	-2.94664	-1.49274	-1.55659	-1.14835	-1.5155	-1.32069	-1.16701	-1.44249	-2.21828	0.735989		0.0884083	0.267579	-0.442245	-1.83135	3	3	3	101.53	18.793	124420000	1	0	2	1	2	1	4	1	2	1	1	1	1	1	1	1	F6NUH4;F1QNZ8	Anoctamin	ano6	tr|F6NUH4|F6NUH4_DANRE Anoctamin (Fragment) OS=Danio rerio OX=7955 GN=ano6 PE=3 SV=1;tr|F1QNZ8|F1QNZ8_DANRE Anoctamin OS=Danio rerio OX=7955 GN=ano6 PE=3 SV=1
0.221684	0.889751	0.994453	0.368294	1.12704	0.637423	0.718506	1.06392	1.69129	0.73616	0.919008	0.94149	1.05522	1.46828	1.5505	1.1925	0.73628		0.0196883	0.122131	-0.441674	-2.63255	7	7	7	28.18	21.327	761780000	1	2	3	3	4	3	4	3	5	2	2	5	4	5	3	5	Q29RA5	Probable fructose-2,6-bisphosphatase TIGAR A	tigara	sp|Q29RA5|TIGRA_DANRE Probable fructose-2,6-bisphosphatase TIGAR A OS=Danio rerio OX=7955 GN=tigara PE=2 SV=1	cellular metabolic process;cellular process;dephosphorylation;metabolic process;phosphate-containing compound metabolic process;phosphorus metabolic process	carbohydrate phosphatase activity;catalytic activity;fructose-2,6-bisphosphate 2-phosphatase activity;hydrolase activity;hydrolase activity, acting on ester bonds;phosphatase activity;phosphoric ester hydrolase activity;sugar-phosphatase activity
0.917137	1.30412	2.38942	1.26571	2.58912	1.08661	2.44519	2.24236	2.42393	2.11482	2.1449	1.46379	2.03202	2.49998	2.861	2.2313	0.736365		0.14385	0.353941	-0.441506	-1.54832	12	12	12	25.924	222.2	1686500000	6	6	6	7	8	4	12	7	8	9	8	7	6	8	5	9	F1RBH3		chchd6b	tr|F1RBH3|F1RBH3_DANRE MICOS complex subunit OS=Danio rerio OX=7955 GN=chchd6b PE=1 SV=1
-4.38527	-3.8956	NaN	NaN	-4.35324	-4.45342	NaN	-3.97659	NaN	-3.41882	-3.73754	-4.08708	-3.90042	-3.72158	NaN	NaN	0.737268		0.616098	0.783527	0.21942	0.512783	2	2	2	110.87	4.13	13279000	0	1	0	0	0	0	1	1	0	1	0	0	0	1	0	0	F1Q6F9;A0A1D5NSI0;A0A1D5NSJ4;F1QCC1		sltm	tr|F1Q6F9|F1Q6F9_DANRE SAFB-like, transcription modulator OS=Danio rerio OX=7955 GN=sltm PE=1 SV=1;tr|A0A1D5NSI0|A0A1D5NSI0_DANRE SAFB-like, transcription modulator OS=Danio rerio OX=7955 GN=sltm PE=4 SV=1;tr|A0A1D5NSJ4|A0A1D5NSJ4_DANRE SAFB-like, transcri		binding;nucleic acid binding;nucleotide binding
0.523142	1.11614	1.00135	1.35337	1.24285	1.14693	1.37635	1.20596	1.44047	2.08874	1.70948	1.23475	1.75825	1.41877	1.54378	1.28582	0.737521		0.00671963	0.0731145	-0.439244	-3.1771	4	4	4	22.804	38.284	959440000	4	5	5	3	4	4	4	6	5	4	5	4	4	4	5	4	Q6DH65	Density-regulated protein	denr	sp|Q6DH65|DENR_DANRE Density-regulated protein OS=Danio rerio OX=7955 GN=denr PE=1 SV=1		binding;nucleic acid binding;RNA binding;translation factor activity, nucleic acid binding;translation initiation factor activity
4.55846	3.84512	4.13847	4.10769	4.08386	4.00721	3.70016	3.74859	4.77465	4.17567	4.09296	4.53757	4.35473	4.1544	4.74824	4.8593	0.737903		0.00939731	0.0866837	-0.438496	-3.00821	29	29	27	174.34	248.98	7300500000	30	22	28	24	24	22	25	34	28	30	28	30	30	23	34	26	X1WE42		nid2a	tr|X1WE42|X1WE42_DANRE Nidogen 2a (osteonidogen) OS=Danio rerio OX=7955 GN=nid2a PE=1 SV=1	biological adhesion;cell adhesion;cell-matrix adhesion;cell-substrate adhesion;cellular process	binding;calcium ion binding;cation binding;ion binding;metal ion binding
3.68387	3.99368	4.66583	4.86785	4.82194	4.26499	5.10453	5.15221	5.4435	4.87119	4.86755	4.51806	5.07765	4.80968	5.25614	5.21215	0.738348		0.0622232	0.21906	-0.437626	-2.02632	12	12	12	27.057	112.04	10448000000	8	7	13	9	12	13	13	14	16	12	10	12	14	13	14	12	Q5XJS8		hsd17b10	tr|Q5XJS8|Q5XJS8_DANRE Hsd17b10 protein OS=Danio rerio OX=7955 GN=hsd17b10 PE=1 SV=1		catalytic activity;oxidoreductase activity
-2.84815	-2.9947	-2.80753	-2.73322	-2.34116	-3.23436	-2.59354	-2.74841	-2.30493	-1.95826	-2.24139	-2.14406	-1.82672	-2.57495	-3.08626	-2.67891	0.739335		0.0244416	0.137473	-0.435699	-2.52125	2	2	2	52.676	16.507	54105000	0	1	2	2	2	0	1	1	2	2	2	1	3	0	1	2	F1QDT3		nle1	tr|F1QDT3|F1QDT3_DANRE Notchless homolog 1 (Drosophila) OS=Danio rerio OX=7955 GN=nle1 PE=1 SV=1
-1.48616	-1.70641	-1.47953	-1.74923	-1.87282	-1.56807	-1.84229	-2.29837	-1.23367	-1.24031	-1.09691	-1.23713	-1.31761	-1.6874	-1.14754	-1.55738	0.739378	+	0.00257437	0.0434065	-0.435616	-3.6598	5	4	4	56.252	8.8394	105420000	2	3	0	4	2	2	4	2	1	3	2	3	3	2	3	1	Q5RGX5;Q7ZTV0;Q5RGX4;A0A2R8Q454;Q5RGX2		tmpoa	tr|Q5RGX5|Q5RGX5_DANRE Thymopoietin a OS=Danio rerio OX=7955 GN=tmpoa PE=1 SV=1;tr|Q7ZTV0|Q7ZTV0_DANRE Thymopoietin OS=Danio rerio OX=7955 GN=tmpoa PE=1 SV=1;tr|Q5RGX4|Q5RGX4_DANRE Thymopoietin a OS=Danio rerio OX=7955 GN=tmpoa PE=1 SV=1;tr|A0A2R8Q454|A0A2	cell cycle process;cellular component organization;cellular component organization or biogenesis;cellular membrane organization;cellular process;membrane organization;mitotic nuclear envelope reassembly;nuclear envelope organization;nuclear envelope reassembly	binding;chromatin binding;DNA binding;nucleic acid binding
1.06468	0.939949	1.15154	1.14392	0.732844	0.577765	1.03142	1.13222	1.40338	1.75262	1.34229	1.41488	1.49809	1.63526	1.14505	1.05891	0.739941	+	0.00153181	0.0333109	-0.434518	-3.92269	11	10	10	38.433	71.219	865670000	5	8	8	7	8	5	6	9	7	7	7	6	7	8	6	5	A0A0R4IRJ2			tr|A0A0R4IRJ2|A0A0R4IRJ2_DANRE Inorganic pyrophosphatase 2 OS=Danio rerio OX=7955 GN=ppa2 PE=1 SV=1
10.6141	8.50449	10.1173	10.0136	9.65007	9.67398	9.40629	9.71379	10.3043	10.1444	10.4487	10.0019	9.98712	9.72486	10.2577	10.2997	0.740016		0.0816486	0.254536	-0.434372	-1.87608	30	30	6	32.722	323.31	394580000000	64	36	40	53	49	48	44	43	61	50	59	62	55	53	47	51	P13104;A0A1D5NSX9;A0A1D5NSY1;A0A1D5NSG3;A0A1I7Q3W7;A0A1D5NSE7;A0A1D5NSA5	Tropomyosin alpha-1 chain	tpma	sp|P13104|TPM1_DANRE Tropomyosin alpha-1 chain OS=Danio rerio OX=7955 GN=tpma PE=2 SV=1;tr|A0A1D5NSX9|A0A1D5NSX9_DANRE Tropomyosin alpha-1 chain (Fragment) OS=Danio rerio OX=7955 GN=tpma PE=1 SV=1;tr|A0A1D5NSY1|A0A1D5NSY1_DANRE Tropomyosin alpha-1 chain OS
6.47966	7.17908	7.45389	6.86	7.81817	6.67733	7.7319	7.26442	7.88631	7.37506	7.51413	7.19133	7.78681	7.69857	8.06674	7.4105	0.740655		0.048212	0.194776	-0.433126	-2.16433	34	34	32	71.084	323.31	63881000000	39	51	55	41	57	45	65	49	53	61	53	50	52	62	57	50	F1Q8J4		acadvl	tr|F1Q8J4|F1Q8J4_DANRE Acyl-CoA dehydrogenase very long chain OS=Danio rerio OX=7955 GN=acadvl PE=1 SV=1		acyl-CoA dehydrogenase activity;binding;catalytic activity;coenzyme binding;cofactor binding;flavin adenine dinucleotide binding;oxidoreductase activity;oxidoreductase activity, acting on the CH-CH group of donors
8.10183	7.99876	8.15892	7.84839	8.30595	8.16592	8.87693	8.57319	8.9228	8.51429	8.45332	8.49776	8.69006	8.48006	8.7279	9.20843	0.740675		0.0117904	0.0970787	-0.433088	-2.89359	744	744	82	2921	323.31	129360000000	418	426	421	347	460	422	633	528	550	497	487	503	528	485	460	585	F1R7N8		ttna	tr|F1R7N8|F1R7N8_DANRE Titin, tandem duplicate 2 OS=Danio rerio OX=7955 GN=ttn.2 PE=1 SV=3		adenyl nucleotide binding;adenyl ribonucleotide binding;ATP binding;binding;catalytic activity;kinase activity;nucleotide binding;phosphotransferase activity, alcohol group as acceptor;protein kinase activity;purine nucleotide binding;purine ribonucleoside triphosphate binding;purine ribonucleotide binding;ribonucleotide binding;transferase activity;transferase activity, transferring phosphorus-c…
7.59227	7.48406	7.71718	7.44258	7.96563	7.76547	8.44389	8.13597	8.58483	8.06172	8.13621	8.0054	8.20482	8.03588	8.17447	8.79501	0.741537		0.0163803	0.11093	-0.43141	-2.7266	714	661	658	3236.3	323.31	95816000000	326	325	332	304	397	367	517	453	498	417	439	426	449	428	384	527	G1K2X0;A0A2R8PZT6		ttnb	tr|G1K2X0|G1K2X0_DANRE Titin, tandem duplicate 1 OS=Danio rerio OX=7955 GN=ttn.1 PE=1 SV=2;tr|A0A2R8PZT6|A0A2R8PZT6_DANRE Titin, tandem duplicate 1 OS=Danio rerio OX=7955 GN=ttn.1 PE=1 SV=1		adenyl nucleotide binding;adenyl ribonucleotide binding;ATP binding;binding;catalytic activity;kinase activity;nucleotide binding;phosphotransferase activity, alcohol group as acceptor;protein kinase activity;purine nucleotide binding;purine ribonucleoside triphosphate binding;purine ribonucleotide binding;ribonucleotide binding;transferase activity;transferase activity, transferring phosphorus-c…
3.68478	4.66894	4.48267	2.96214	4.15947	3.60388	4.58017	4.72684	5.27705	4.63472	4.73507	4.01908	4.36269	4.16718	4.57113	4.54824	0.741859		0.122341	0.32313	-0.430784	-1.64446	11	2	2	32.764	2.0216	7662400000	1	2	2	1	1	2	1	1	2	2	2	1	1	1	1	1	B0S730;A0A2R8Q8A0		slc25a6	tr|B0S730|B0S730_DANRE Solute carrier family 25 (Mitochondrial carrier adenine nucleotide translocator), member 6 OS=Danio rerio OX=7955 GN=slc25a6 PE=1 SV=1;tr|A0A2R8Q8A0|A0A2R8Q8A0_DANRE Solute carrier family 25 member 6 OS=Danio rerio OX=7955 GN=slc25a6	cellular process;establishment of localization;transmembrane transport;transport	transporter activity
1.51534	2.126	2.32939	2.20717	2.04399	1.7921	2.05222	2.26626	2.89656	2.30459	2.35082	2.19558	2.25415	2.2597	2.78851	2.72388	0.742177		0.00748735	0.0775709	-0.430164	-3.12268	21	21	21	131.87	86.219	1685600000	9	14	12	11	10	11	9	12	16	13	13	16	13	12	16	12	E7F2X5;A0A0R4IJF2;E9QDD7		itga1	tr|E7F2X5|E7F2X5_DANRE Integrin, alpha 1 OS=Danio rerio OX=7955 GN=itga1 PE=1 SV=4;tr|A0A0R4IJF2|A0A0R4IJF2_DANRE Integrin, alpha 1 OS=Danio rerio OX=7955 GN=itga1 PE=1 SV=2;tr|E9QDD7|E9QDD7_DANRE Integrin, alpha 1 OS=Danio rerio OX=7955 GN=itga1 PE=1 SV=1	biological adhesion;biological regulation;cell adhesion;cell surface receptor linked signaling pathway;cellular process;cellular response to stimulus;integrin-mediated signaling pathway;regulation of biological process;regulation of cellular process;response to stimulus;signal transduction
-2.98223	-3.65424	-3.45455	-3.22718	-2.7815	-2.33373	-3.45554	-3.65087	-2.12941	-3.13845	-2.88509	-3.32027	-2.88766	-2.86657	-3.04071	-1.83042	0.74218		0.100632	0.292477	-0.430158	-1.7577	6	6	6	111.96	9.0482	44765000	2	2	1	2	2	5	0	1	5	1	2	0	0	1	2	3	F1QSR3;B0S6K5;B0S6K6		tnw	tr|F1QSR3|F1QSR3_DANRE Tenascin N OS=Danio rerio OX=7955 GN=tnn PE=1 SV=2;tr|B0S6K5|B0S6K5_DANRE Tenascin N OS=Danio rerio OX=7955 GN=tnn PE=1 SV=1;tr|B0S6K6|B0S6K6_DANRE Tenascin N OS=Danio rerio OX=7955 GN=tnn PE=1 SV=1
2.79619	3.17567	3.48822	2.54189	2.62664	2.29309	3.27945	3.61111	4.32165	3.15547	2.71759	2.55376	3.44739	2.80599	4.30707	3.94205	0.742345		0.178994	0.407577	-0.429838	-1.41476	22	22	15	52.946	133.26	3545100000	13	14	14	10	15	7	17	20	18	13	13	11	15	10	20	20	Q803Y6;A2AR70		pfkfb1	tr|Q803Y6|Q803Y6_DANRE 6-phosphofructo-2-kinase/fructose-2, 6-biphosphatase 1 OS=Danio rerio OX=7955 GN=pfkfb1 PE=2 SV=1;tr|A2AR70|A2AR70_DANRE 6-phosphofructo-2-kinase/fructose-2,6-biphosphatase 1 OS=Danio rerio OX=7955 GN=pfkfb1 PE=4 SV=1	alcohol metabolic process;carbohydrate metabolic process;cellular carbohydrate metabolic process;cellular metabolic process;cellular process;fructose 2,6-bisphosphate metabolic process;fructose metabolic process;hexose metabolic process;metabolic process;monosaccharide metabolic process;primary metabolic process;small molecule metabolic process	6-phosphofructo-2-kinase activity;adenyl nucleotide binding;adenyl ribonucleotide binding;ATP binding;binding;carbohydrate kinase activity;catalytic activity;kinase activity;nucleotide binding;phosphofructokinase activity;phosphotransferase activity, alcohol group as acceptor;purine nucleotide binding;purine ribonucleoside triphosphate binding;purine ribonucleotide binding;ribonucleotide binding;…
-2.02284	-1.74077	-1.84331	-1.87633	-2.21993	-1.8763	-1.75117	-1.4007	-1.17881	-1.34647	-1.91466	-1.46326	-1.67168	-1.9068	-1.19105	-0.622383	0.742504		0.02684	0.143222	-0.429529	-2.47278	4	4	4	63.122	22.871	123620000	2	3	1	1	1	1	3	3	2	1	1	3	1	2	1	2	Q0P492;A3KPS7		ugt5c2	tr|Q0P492|Q0P492_DANRE UDP glucuronosyltransferase 5 family, polypeptide C2 OS=Danio rerio OX=7955 GN=ugt5c2 PE=1 SV=1;tr|A3KPS7|A3KPS7_DANRE UDP-glucuronosyltransferase (Fragment) OS=Danio rerio OX=7955 GN=ugt5c2 PE=1 SV=1	alcohol metabolic process;aromatic compound biosynthetic process;biosynthetic process;carbohydrate metabolic process;carboxylic acid metabolic process;cellular aromatic compound metabolic process;cellular biosynthetic process;cellular carbohydrate metabolic process;cellular glucuronidation;cellular ketone metabolic process;cellular metabolic process;cellular process;cellular response to chemical …	catalytic activity;glucuronosyltransferase activity;transferase activity;transferase activity, transferring glycosyl groups;transferase activity, transferring hexosyl groups;UDP-glycosyltransferase activity
-0.11389	1.49941	-1.80409	0.481377	2.53045	0.911613	2.11543	0.433809	1.42299	1.54183	1.05773	1.49186	0.270152	1.10571	0.289799	2.31002	0.74252		0.438833	0.651831	-0.429499	-0.79687	8	4	3	23.499	16.854	735620000	1	2	1	1	2	1	3	2	2	1	2	1	1	3	2	4	Q7ZUG4;E9QBQ1		rab5ab	tr|Q7ZUG4|Q7ZUG4_DANRE RAB5A, member RAS oncogene family like OS=Danio rerio OX=7955 GN=rab5ab PE=1 SV=1;tr|E9QBQ1|E9QBQ1_DANRE RAB5A, member RAS oncogene family, b OS=Danio rerio OX=7955 GN=rab5ab PE=1 SV=1	biological regulation;cellular process;cellular response to stimulus;establishment of localization;establishment of localization in cell;establishment of protein localization;intracellular protein transport;intracellular signal transduction;intracellular transport;metabolic process;protein transport;Rab protein signal transduction;Ras protein signal transduction;regulation of biological process;r…	binding;catalytic activity;GTP binding;GTPase activity;guanyl nucleotide binding;guanyl ribonucleotide binding;hydrolase activity;hydrolase activity, acting on acid anhydrides;hydrolase activity, acting on acid anhydrides, in phosphorus-containing anhydrides;nucleoside-triphosphatase activity;nucleotide binding;purine nucleotide binding;purine ribonucleoside triphosphate binding;purine ribonucleo…
NaN	0.906605	1.02187	1.29514	1.04874	1.22054	0.569134	1.17287	1.63587	0.75021	0.846834	0.927814	3.49292	1.01182	1.45661	1.57868	0.742756		0.166492	0.388688	-1.13805	-1.45953	3	3	2	152.36	2.345	891880000	0	0	2	1	1	0	2	0	0	0	0	0	0	0	0	0	A0A2R8Q206;B0R0Q2	Tyrosine-protein kinase receptor	igf1rb	tr|A0A2R8Q206|A0A2R8Q206_DANRE Tyrosine-protein kinase receptor OS=Danio rerio OX=7955 GN=igf1rb PE=1 SV=1;tr|B0R0Q2|B0R0Q2_DANRE Tyrosine-protein kinase receptor OS=Danio rerio OX=7955 GN=igf1rb PE=1 SV=1	anatomical structure development;anatomical structure morphogenesis;appendage morphogenesis;biological regulation;camera-type eye development;cell differentiation;cell differentiation in spinal cord;cell migration;cell motility;cell surface receptor linked signaling pathway;cellular component movement;cellular developmental process;cellular macromolecule metabolic process;cellular metabolic proce…	adenyl nucleotide binding;adenyl ribonucleotide binding;ATP binding;binding;caspase inhibitor activity;caspase regulator activity;catalytic activity;cysteine-type endopeptidase inhibitor activity;endopeptidase inhibitor activity;endopeptidase regulator activity;enzyme inhibitor activity;enzyme regulator activity;growth factor binding;insulin-like growth factor binding;kinase activity;molecular tr…
-2.71638	NaN	NaN	-4.55659	-4.75377	-3.70235	-3.7125	-4.73792	-2.70715	-4.05564	-3.64196	NaN	-3.08421	NaN	-4.62863	-3.49547	0.743424		0.503093	0.702821	-0.416768	-0.687345	2	2	2	47.589	5.0663	25917000	1	0	0	1	0	0	2	0	1	1	1	0	1	0	0	0	F8W4R2		ubr1	tr|F8W4R2|F8W4R2_DANRE E3 ubiquitin-protein ligase (Fragment) OS=Danio rerio OX=7955 GN=ubr1 PE=1 SV=1	catabolic process;macromolecule catabolic process;macromolecule metabolic process;metabolic process;primary metabolic process;protein catabolic process;protein metabolic process	binding;cation binding;ion binding;metal ion binding;transition metal ion binding;zinc ion binding
2.08117	1.89944	3.18879	2.36233	2.99967	2.94811	2.88317	2.77826	4.2586	2.74806	2.82175	2.30183	2.81578	2.25027	3.9316	3.43367	0.743509		0.187088	0.417777	-0.427577	-1.38714	8	8	8	21.04	53.518	2922000000	6	5	7	6	7	4	8	6	9	6	6	8	8	8	8	8	Q567Y4		ndufb9	tr|Q567Y4|Q567Y4_DANRE NADH dehydrogenase (Ubiquinone) 1 beta subcomplex, 9 OS=Danio rerio OX=7955 GN=ndufb9 PE=1 SV=1	cellular metabolic process;cellular process;electron transport chain;generation of precursor metabolites and energy;metabolic process;mitochondrial electron transport, NADH to ubiquinone;oxidation-reduction process;respiratory electron transport chain	catalytic activity;NADH dehydrogenase (quinone) activity;NADH dehydrogenase (ubiquinone) activity;NADH dehydrogenase activity;oxidoreductase activity;oxidoreductase activity, acting on NADH or NADPH;oxidoreductase activity, acting on NADH or NADPH, quinone or similar compound as acceptor
-2.80168	-3.36586	-2.52173	-3.15632	-1.89692	-2.54484	-1.83324	-3.3856	-0.750072	-3.55303	-1.74054	-2.39462	-2.84262	-3.28922	-2.39512	-1.12093	0.743547		0.317805	0.54842	-0.427504	-1.03591	2	2	2	67.931	1.6621	74104000	0	0	0	0	0	1	0	0	1	0	0	0	0	0	0	1	F1R4L5;A0A2R8QNL1;F8W4R4;A0A2R8PYS8		pof1b	tr|F1R4L5|F1R4L5_DANRE POF1B actin-binding protein OS=Danio rerio OX=7955 GN=pof1b PE=4 SV=3;tr|A0A2R8QNL1|A0A2R8QNL1_DANRE POF1B actin-binding protein OS=Danio rerio OX=7955 GN=pof1b PE=4 SV=1;tr|F8W4R4|F8W4R4_DANRE POF1B actin-binding protein OS=Danio re
-0.465513	-1.91211	-2.71056	-3.14513	-0.802836	NaN	-2.92467	-2.47198	-0.142309	-2.37831	-1.3064	-3.39761	-3.01923	-0.790171	-1.59283	-0.449028	0.74363		0.299265	0.531943	-0.626567	-1.07798	4	4	4	77.863	13.739	123370000	2	1	1	2	3	0	0	1	3	1	2	0	1	3	2	3	F1R442		alox5b.3	tr|F1R442|F1R442_DANRE Arachidonate 5-lipoxygenase b, tandem duplicate 3 OS=Danio rerio OX=7955 GN=alox5b.3 PE=1 SV=1		binding;catalytic activity;cation binding;dioxygenase activity;ion binding;iron ion binding;metal ion binding;oxidoreductase activity;oxidoreductase activity, acting on single donors with incorporation of molecular oxygen;oxidoreductase activity, acting on single donors with incorporation of molecular oxygen, incorporation of two atoms of oxygen;transition metal ion binding
-2.17675	-1.91207	-2.27692	-1.80641	-3.32625	-2.06219	-2.82273	-2.62982	-1.9204	-1.64312	-2.09212	-2.45369	-1.90198	-2.23927	-1.91944	-1.4276	0.743836		0.0667566	0.228853	-0.426944	-1.98779	5	3	3	56.308	9.9137	79932000	0	2	1	1	0	1	1	1	0	1	1	1	1	1	1	3	F1R3V1;A0A2R8QBK5	Ribosomal protein S6 kinase	rps6kb1b	tr|F1R3V1|F1R3V1_DANRE Ribosomal protein S6 kinase OS=Danio rerio OX=7955 GN=rps6kb1b PE=1 SV=1;tr|A0A2R8QBK5|A0A2R8QBK5_DANRE Ribosomal protein S6 kinase OS=Danio rerio OX=7955 GN=rps6kb1b PE=1 SV=1	biological regulation;cellular process;cellular response to stimulus;regulation of biological process;regulation of cellular process;response to stimulus;signal transduction	adenyl nucleotide binding;adenyl ribonucleotide binding;ATP binding;binding;catalytic activity;kinase activity;nucleotide binding;phosphotransferase activity, alcohol group as acceptor;protein kinase activity;protein serine/threonine kinase activity;purine nucleotide binding;purine ribonucleoside triphosphate binding;purine ribonucleotide binding;ribonucleotide binding;transferase activity;transf…
0.80109	0.763092	1.62379	0.810423	1.45382	0.976433	1.84397	1.40631	2.65341	1.64015	1.35723	0.880039	1.04743	1.59235	2.16209	1.75325	0.744386		0.114053	0.311658	-0.425877	-1.68544	8	8	8	40.138	80.346	1067500000	4	7	6	5	7	4	13	13	7	5	7	5	5	5	8	6	A0A0R4IUE2			tr|A0A0R4IUE2|A0A0R4IUE2_DANRE NADH:ubiquinone oxidoreductase subunit V3 OS=Danio rerio OX=7955 GN=ndufv3 PE=1 SV=1
1.17244	0.289631	-0.393539	1.13817	-0.0518522	1.03747	0.616007	0.439947	0.78467	1.03106	0.932625	1.30241	1.1345	1.29357	0.141542	1.0313	0.74462		0.100384	0.29252	-0.425424	-1.75911	13	13	13	52.878	79.455	637320000	10	7	5	10	1	6	7	5	8	8	7	12	9	12	4	9	A0A2R8QGJ2;F1RC64	Glutathione synthetase	gss	tr|A0A2R8QGJ2|A0A2R8QGJ2_DANRE Glutathione synthetase OS=Danio rerio OX=7955 GN=gss PE=1 SV=1;tr|F1RC64|F1RC64_DANRE Glutathione synthetase OS=Danio rerio OX=7955 GN=gss PE=1 SV=1		acid-amino acid ligase activity;adenyl nucleotide binding;adenyl ribonucleotide binding;ATP binding;binding;catalytic activity;cation binding;glutathione synthase activity;ion binding;ligase activity;ligase activity, forming carbon-nitrogen bonds;metal ion binding;nucleotide binding;purine nucleotide binding;purine ribonucleoside triphosphate binding;purine ribonucleotide binding;ribonucleotide b…
NaN	NaN	NaN	-3.61503	NaN	-3.52268	-3.56081	-3.43049	NaN	-2.71508	-3.27365	-2.72813	-2.75212	NaN	-4.067	NaN	0.744808		0.505446	0.705181	-0.424451	-0.683501	2	2	2	27.539	3.1871	24657000	0	0	0	1	0	1	0	1	0	2	1	1	2	0	0	0	A0A2R8Q440			tr|A0A2R8Q440|A0A2R8Q440_DANRE Transmembrane protein 245 OS=Danio rerio OX=7955 GN=tmem245 PE=4 SV=1
-0.562435	-1.11008	-2.01615	-1.05776	-0.173968	-1.4526	-0.716978	-1.0763	0.111349	-0.76528	-0.50983	-0.845915	-0.504958	-0.508772	-0.832764	-0.91473	0.745138		0.0871602	0.265307	-0.424421	-1.83938	8	8	8	53.008	11.059	209570000	4	3	3	4	6	4	5	6	4	5	5	5	4	6	3	3	E7FB58	NADPH:adrenodoxin oxidoreductase, mitochondrial	fdxr	tr|E7FB58|E7FB58_DANRE NADPH:adrenodoxin oxidoreductase, mitochondrial OS=Danio rerio OX=7955 GN=fdxr PE=1 SV=1	biosynthetic process;cellular biosynthetic process;cellular ketone metabolic process;cellular metabolic process;cellular process;coenzyme biosynthetic process;coenzyme metabolic process;cofactor biosynthetic process;cofactor metabolic process;metabolic process;oxidoreduction coenzyme metabolic process;quinone cofactor biosynthetic process;quinone cofactor metabolic process;small molecule metaboli…	catalytic activity;NADPH-adrenodoxin reductase activity;oxidoreductase activity
-1.67532	-1.87533	-1.76897	-1.83363	-3.52032	-1.30739	-1.44383	-1.87774	-0.540165	-1.16174	-1.14902	-1.36022	-1.78314	-2.15344	-1.22098	-2.54448	0.745527		0.220455	0.451764	-0.423667	-1.28262	8	8	8	109.11	19.602	114450000	3	4	1	2	0	2	1	1	6	2	2	5	2	1	1	0	A0A2R8Q716;E7F123		BX005410.1	tr|A0A2R8Q716|A0A2R8Q716_DANRE Aminopeptidase OS=Danio rerio OX=7955 GN=si:ch211-106j24.1 PE=3 SV=1;tr|E7F123|E7F123_DANRE Aminopeptidase OS=Danio rerio OX=7955 GN=si:ch211-106j24.1 PE=3 SV=1		binding;catalytic activity;cation binding;hydrolase activity;ion binding;metal ion binding;metallopeptidase activity;peptidase activity;peptidase activity, acting on L-amino acid peptides;transition metal ion binding;zinc ion binding
-6.9466	-5.54623	NaN	NaN	NaN	NaN	NaN	-6.68625	-5.19418	-6.27286	-6.40537	NaN	-5.46178	NaN	-6.05189	-6.4369	0.746115		0.36529	0.591198	0.429753	0.935696	2	2	2	143.87	1.4399	3210200	0	1	0	0	0	0	0	1	1	0	0	0	1	0	0	0	B0S6B4;A0A2R8QCG9		map1sb	tr|B0S6B4|B0S6B4_DANRE Microtubule-associated protein 1Sb OS=Danio rerio OX=7955 GN=map1sb PE=1 SV=1;tr|A0A2R8QCG9|A0A2R8QCG9_DANRE Microtubule-associated protein 1Sb OS=Danio rerio OX=7955 GN=map1sb PE=1 SV=1	apoptosis;cell death;cellular component organization;cellular component organization at cellular level;cellular component organization or biogenesis;cellular component organization or biogenesis at cellular level;cellular process;cytoskeleton organization;death;microtubule cytoskeleton organization;microtubule-based process;organelle organization;programmed cell death
-1.18145	-0.761574	-0.738989	-1.41844	-0.972775	-1.98774	-1.03905	-0.975286	0.22098	-0.890692	-1.14431	-1.18691	-0.556693	-1.05347	-0.327391	-0.764467	0.746625		0.0790316	0.249508	-0.421544	-1.8943	6	6	6	60.129	13.739	174460000	1	2	2	2	2	2	1	3	6	3	4	3	4	3	4	2	E7FFJ7		LOC100333757	tr|E7FFJ7|E7FFJ7_DANRE Uncharacterized protein OS=Danio rerio OX=7955 GN=ggt5b PE=1 SV=1	amine metabolic process;carboxylic acid metabolic process;cellular amine metabolic process;cellular amino acid metabolic process;cellular ketone metabolic process;cellular metabolic process;cellular modified amino acid metabolic process;cellular nitrogen compound metabolic process;cellular process;glutathione metabolic process;metabolic process;nitrogen compound metabolic process;organic acid met…	catalytic activity;gamma-glutamyltransferase activity;transferase activity;transferase activity, transferring acyl groups;transferase activity, transferring amino-acyl groups
-0.944868	-0.647085	0.0747852	-0.768486	-0.291301	-0.853626	-0.181637	0.0190125	-0.431097	-0.479008	-0.0920506	0.144957	0.115951	0.268314	-0.225119	0.476532	0.746668		0.0400645	0.179026	-0.421461	-2.26293	7	7	7	35.253	20.909	301800000	1	2	3	2	3	1	5	5	3	3	3	6	5	5	0	3	Q6DHQ3	N-acyl-aromatic-L-amino acid amidohydrolase (carboxylate-forming) B	acy3.2	sp|Q6DHQ3|ACY3B_DANRE N-acyl-aromatic-L-amino acid amidohydrolase (carboxylate-forming) B OS=Danio rerio OX=7955 GN=acy3.2 PE=2 SV=1		binding;catalytic activity;cation binding;hydrolase activity;hydrolase activity, acting on carbon-nitrogen (but not peptide) bonds;hydrolase activity, acting on carbon-nitrogen (but not peptide) bonds, in linear amides;hydrolase activity, acting on ester bonds;ion binding;metal ion binding
-1.38233	-0.901684	-0.253393	-1.22766	-0.652841	-2.2981	-0.247765	-0.77747	-0.459425	-0.66185	-0.530294	-0.646156	-0.568347	-0.404051	-0.68405	-0.417475	0.746804		0.103002	0.295077	-0.421199	-1.74435	7	7	7	83.546	28.528	243830000	2	3	5	2	4	1	5	4	3	2	3	4	4	5	4	4	Q1LU92		ctnnal1	tr|Q1LU92|Q1LU92_DANRE Catenin (cadherin-associated protein), alpha-like 1 OS=Danio rerio OX=7955 GN=ctnnal1 PE=1 SV=2	biological adhesion;biological regulation;cell adhesion;cellular process;cellular response to stimulus;intracellular signal transduction;Ras protein signal transduction;regulation of biological process;regulation of cellular process;response to stimulus;Rho protein signal transduction;signal transduction;small GTPase mediated signal transduction
1.38978	1.68536	2.09152	1.2641	2.29264	1.61658	1.7002	1.58018	3.49755	2.1858	1.85874	1.17062	1.33768	1.65961	2.83732	2.44235	0.746822		0.185632	0.416359	-0.421164	-1.39203	4	4	4	11.587	8.6953	1661700000	3	4	4	3	4	2	4	4	4	3	4	3	3	3	4	4	Q6DGM9		ndufa7	tr|Q6DGM9|Q6DGM9_DANRE NADH:ubiquinone oxidoreductase subunit A7 OS=Danio rerio OX=7955 GN=ndufa7 PE=1 SV=1	ATP synthesis coupled electron transport;cellular metabolic process;cellular process;electron transport chain;generation of precursor metabolites and energy;metabolic process;oxidation-reduction process;respiratory electron transport chain	catalytic activity;NADH dehydrogenase (quinone) activity;NADH dehydrogenase (ubiquinone) activity;NADH dehydrogenase activity;oxidoreductase activity;oxidoreductase activity, acting on NADH or NADPH;oxidoreductase activity, acting on NADH or NADPH, quinone or similar compound as acceptor
1.49267	2.04695	1.67836	1.43717	2.13181	1.87063	2.09034	2.23471	2.3223	2.25271	2.15952	2.05221	2.36461	2.01788	2.68656	2.48749	0.747383		0.00717402	0.0762528	-0.420079	-3.14419	11	11	11	31.671	66.14	1513400000	6	8	5	4	10	8	10	11	11	10	8	7	10	7	14	7	B1H1M3		prosc	tr|B1H1M3|B1H1M3_DANRE Pyridoxal phosphate homeostasis protein OS=Danio rerio OX=7955 GN=plpbp PE=1 SV=1		binding;cofactor binding;pyridoxal phosphate binding;vitamin B6 binding;vitamin binding
0.233366	0.443995	1.18057	0.381876	0.968207	-0.0297585	0.690516	0.331966	1.51885	1.13842	1.36845	0.409809	0.452424	0.825527	1.01298	0.830637	0.747661		0.0535144	0.205392	-0.419544	-2.1082	2	2	2	11.442	4.4682	726420000	2	2	3	2	1	2	2	2	2	3	2	3	2	1	1	2	A0A2R8RP85			tr|A0A2R8RP85|A0A2R8RP85_DANRE Synuclein, gamma b (breast cancer-specific protein 1) OS=Danio rerio OX=7955 GN=sncgb PE=1 SV=1
2.55739	1.88546	1.76837	1.87931	1.56355	2.3846	1.64211	2.00888	1.76357	2.43551	2.54375	2.88195	2.34814	2.89974	2.03289	2.13542	0.747988		0.0418923	0.180759	-0.418912	-2.23927	7	6	6	41.494	37.695	1771200000	10	8	5	6	5	8	6	7	4	7	10	8	9	8	10	7	A0A0R4IAG9			tr|A0A0R4IAG9|A0A0R4IAG9_DANRE Complement factor H-like 5 (Fragment) OS=Danio rerio OX=7955 GN=cfhl5 PE=4 SV=1
10.1008	9.51012	10.0415	9.93668	10.4959	10.2434	11.2403	10.762	10.8966	10.527	10.6977	10.6025	10.5628	10.4759	10.4784	11.4323	0.748557		0.0794459	0.250473	-0.417816	-1.89138	164	164	9	222.17	323.31	551750000000	230	177	220	214	238	217	369	298	278	307	302	272	254	246	229	349	A2BGX6		myhc4	tr|A2BGX6|A2BGX6_DANRE Myosin heavy chain 4 OS=Danio rerio OX=7955 GN=myhc4 PE=1 SV=1		adenyl nucleotide binding;adenyl ribonucleotide binding;ATP binding;binding;catalytic activity;hydrolase activity;hydrolase activity, acting on acid anhydrides;hydrolase activity, acting on acid anhydrides, in phosphorus-containing anhydrides;motor activity;nucleoside-triphosphatase activity;nucleotide binding;purine nucleotide binding;purine ribonucleoside triphosphate binding;purine ribonucleot…
-2.13607	-1.43676	-1.40815	-2.24992	-2.37067	-2.49189	-1.29507	-1.84154	-1.87675	-1.37203	-0.927492	-1.48137	-1.23417	-1.7993	-1.6714	-1.52897	0.748813		0.0562322	0.210246	-0.417322	-2.08141	2	2	2	23.243	10.935	117060000	1	1	1	1	1	1	1	1	1	1	1	2	2	1	1	1	Q66I86		mrpl40	tr|Q66I86|Q66I86_DANRE Mitochondrial ribosomal protein L40 OS=Danio rerio OX=7955 GN=mrpl40 PE=1 SV=1
-4.09506	-3.29683	-3.2309	-4.25926	-2.96494	-4.6254	-4.15441	-3.31604	-3.24183	-3.2473	-3.76452	-3.33861	-3.04539	-3.10423	-3.48809	-3.37907	0.749124		0.0909023	0.272601	-0.416724	-1.81562	2	2	2	34.304	3.9008	27029000	0	0	2	0	2	0	0	1	0	1	0	1	2	1	0	0	A8KBX3		fn3krp	tr|A8KBX3|A8KBX3_DANRE Fructosamine 3 kinase-related protein OS=Danio rerio OX=7955 GN=fn3krp PE=2 SV=1		catalytic activity;transferase activity;transferase activity, transferring phosphorus-containing groups
2.30549	2.22165	2.56214	2.10609	2.12099	2.34097	3.00716	2.13596	2.44393	3.06564	2.87429	3.49856	2.9144	3.00156	2.26616	2.06928	0.74915		0.0544835	0.206717	-0.416673	-2.09851	15	15	5	52.489	134.05	2331400000	8	9	8	10	7	7	14	11	11	14	16	14	16	13	8	10	A0A2R8S036;A0A0R4IPL8			tr|A0A2R8S036|A0A2R8S036_DANRE Complement factor H-like 4 OS=Danio rerio OX=7955 GN=cfhl4 PE=1 SV=1;tr|A0A0R4IPL8|A0A0R4IPL8_DANRE Complement factor H-like 4 OS=Danio rerio OX=7955 GN=cfhl4 PE=1 SV=1
1.17719	0.230051	0.160872	1.21476	1.29511	1.61155	0.64889	0.694019	1.5902	0.761295	0.780752	1.06776	1.12686	1.51652	1.69644	1.81934	0.749582		0.100758	0.292247	-0.415841	-1.75699	7	7	7	26.083	14.694	866800000	3	2	2	5	2	4	3	4	3	2	2	4	2	3	2	2	F1Q7F9		sypl2a	tr|F1Q7F9|F1Q7F9_DANRE Synaptophysin-like 2a OS=Danio rerio OX=7955 GN=sypl2a PE=1 SV=1		transporter activity
-4.2106	-2.27603	-1.87766	-2.25	-1.51042	-3.24831	-2.00833	-2.13163	-2.6807	-1.42382	-1.60597	-1.45667	-1.70649	-2.80515	NaN	-2.4886	0.749911		0.979132	0.987222	0.0150528	0.0266283	3	3	3	58.092	10.359	79144000	1	2	2	1	4	1	1	2	0	3	2	1	1	1	0	1	Q6DH69	Fatty-acid amide hydrolase 2-A	faah2a	sp|Q6DH69|FAH2A_DANRE Fatty-acid amide hydrolase 2-A OS=Danio rerio OX=7955 GN=faah2a PE=2 SV=1		carbon-nitrogen ligase activity, with glutamine as amido-N-donor;catalytic activity;hydrolase activity;ligase activity;ligase activity, forming carbon-nitrogen bonds
-0.109468	0.373913	0.0974808	0.169312	-0.552737	-0.353376	-0.111252	-0.107327	NaN	1.19987	-0.0859795	0.287348	0.0682211	0.235527	NaN	NaN	0.749926		0.129192	0.333843	1.89583	1.61236	4	4	3	73.726	32.409	377610000	3	4	3	3	2	1	5	3	0	4	4	3	3	3	0	0	A0A0R4IL35			tr|A0A0R4IL35|A0A0R4IL35_DANRE Complement component 1, r subcomponent OS=Danio rerio OX=7955 GN=c1r PE=3 SV=2
4.73965	5.45664	6.05842	4.74898	6.26726	5.49905	6.38893	5.87725	6.29479	6.40718	6.40554	5.30416	6.03897	5.75691	6.13621	6.00711	0.750366		0.134408	0.340558	-0.414333	-1.58889	4	4	4	9.4279	42.244	26818000000	7	14	9	9	11	14	11	10	14	12	14	9	8	10	12	11	Q7ZTT8;A0A2R8QLN3		ndufa4l	tr|Q7ZTT8|Q7ZTT8_DANRE NADH dehydrogenase (Ubiquinone) 1 alpha subcomplex 4, like OS=Danio rerio OX=7955 GN=ndufa4l PE=1 SV=1;tr|A0A2R8QLN3|A0A2R8QLN3_DANRE NADH:ubiquinone oxidoreductase subunit A4,-like OS=Danio rerio OX=7955 GN=ndufa4l PE=1 SV=1
2.72404	2.91082	2.66027	2.59763	2.86992	3.32051	3.04185	3.0391	3.14067	3.47803	3.21916	3.29904	3.52869	3.12495	3.27476	3.41047	0.750564	+	0.00097113	0.0267527	-0.413952	-4.15549	8	8	8	24.46	44.166	3115700000	6	5	4	4	4	8	8	7	5	7	7	5	7	4	4	6	P79735	GTP-binding nuclear protein Ran	ran	sp|P79735|RAN_DANRE GTP-binding nuclear protein Ran OS=Danio rerio OX=7955 GN=ran PE=2 SV=1	biological regulation;cellular localization;cellular process;cellular response to stimulus;establishment of localization;establishment of localization in cell;establishment of organelle localization;establishment of protein localization;establishment of ribosome localization;intracellular protein transport;intracellular signal transduction;intracellular transport;localization;metabolic process;nu…	binding;catalytic activity;GTP binding;GTPase activity;guanyl nucleotide binding;guanyl ribonucleotide binding;hydrolase activity;hydrolase activity, acting on acid anhydrides;hydrolase activity, acting on acid anhydrides, in phosphorus-containing anhydrides;nucleoside-triphosphatase activity;nucleotide binding;purine nucleotide binding;purine ribonucleoside triphosphate binding;purine ribonucleo…
NaN	-3.40365	-3.61065	-3.62861	-3.40107	NaN	-3.90157	-4.25306	NaN	-3.15482	-3.35619	NaN	-3.26034	NaN	-3.21116	-3.45299	0.751231		0.960186	0.979096	-0.0272695	-0.0508218	3	3	3	86.842	7.9312	20672000	1	2	0	1	1	1	0	1	1	2	1	1	4	1	1	1	Q6P943	Signal transducer and activator of transcription	stat1a	tr|Q6P943|Q6P943_DANRE Signal transducer and activator of transcription OS=Danio rerio OX=7955 GN=stat1a PE=2 SV=1	biosynthetic process;cellular biosynthetic process;cellular macromolecule biosynthetic process;cellular macromolecule metabolic process;cellular metabolic process;cellular nitrogen compound metabolic process;cellular process;macromolecule biosynthetic process;macromolecule metabolic process;metabolic process;nitrogen compound metabolic process;nucleic acid metabolic process;nucleobase-containing …	binding;DNA binding;molecular transducer activity;nucleic acid binding;nucleic acid binding transcription factor activity;sequence-specific DNA binding transcription factor activity;signal transducer activity
2.98327	2.5178	2.32387	2.75097	2.47307	2.69195	2.33892	1.973	2.46197	3.2379	3.31154	3.78698	3.24042	2.97147	2.03453	2.30784	0.751333		0.103872	0.296454	-0.412477	-1.73952	8	8	8	47.077	16.156	2461900000	4	1	1	3	1	2	1	1	1	2	4	3	4	4	1	1	Q7ZUN6;A0A0A0MPG9		paics	tr|Q7ZUN6|Q7ZUN6_DANRE Phosphoribosylaminoimidazole carboxylase, phosphoribosylaminoimidazole succinocarboxamide synthetase OS=Danio rerio OX=7955 GN=paics PE=1 SV=1;tr|A0A0A0MPG9|A0A0A0MPG9_DANRE Phosphoribosylaminoimidazole carboxylase, phosphoribosylami	anatomical structure development;biosynthetic process;camera-type eye development;cellular biosynthetic process;cellular metabolic process;cellular nitrogen compound biosynthetic process;cellular nitrogen compound metabolic process;cellular process;chordate embryonic development;'de novo' IMP biosynthetic process;developmental process;embryo development;embryo development ending in birth or egg h…	acid-amino acid ligase activity;adenyl nucleotide binding;adenyl ribonucleotide binding;ATP binding;binding;catalytic activity;ligase activity;ligase activity, forming carbon-nitrogen bonds;nucleotide binding;phosphoribosylaminoimidazolesuccinocarboxamide synthase activity;purine nucleotide binding;purine ribonucleoside triphosphate binding;purine ribonucleotide binding;ribonucleotide binding
-1.54832	-2.17554	-2.84657	-2.04356	-1.48234	-1.65447	-3.41503	-2.6162	-2.47587	-1.69258	-1.47599	-1.74837	-1.15842	-1.93824	NaN	-2.19365	0.752165		0.841127	0.927303	0.123487	0.204212	2	2	2	23.037	13.924	76516000	1	1	1	1	2	1	1	1	1	1	1	2	1	0	0	1	F1QGC8	D-tyrosyl-tRNA(Tyr) deacylase	dtd1	sp|F1QGC8|DTD1_DANRE D-aminoacyl-tRNA deacylase 1 OS=Danio rerio OX=7955 GN=dtd1 PE=1 SV=1	amine catabolic process;amine metabolic process;carboxylic acid catabolic process;carboxylic acid metabolic process;catabolic process;cellular amine metabolic process;cellular amino acid catabolic process;cellular amino acid metabolic process;cellular catabolic process;cellular ketone metabolic process;cellular metabolic process;cellular nitrogen compound metabolic process;cellular process;D-amin…	catalytic activity;hydrolase activity;hydrolase activity, acting on ester bonds
-1.17624	-1.96214	-0.964794	-2.30999	-0.839536	-2.28022	-1.5555	-1.0704	-0.821377	-0.882805	-2.24792	-1.87409	-1.04799	-0.385836	-1.15167	-0.460278	0.752176		0.209229	0.439036	-0.410857	-1.31626	4	4	4	48.864	28.151	138420000	2	1	3	1	3	1	2	1	3	3	1	3	2	2	1	2	F1QPL4		prozb	tr|F1QPL4|F1QPL4_DANRE Coagulation factor VIIi OS=Danio rerio OX=7955 GN=f7i PE=3 SV=1	biological regulation;blood coagulation;coagulation;hemostasis;multicellular organismal process;regulation of biological quality;regulation of body fluid levels	binding;calcium ion binding;catalytic activity;cation binding;endopeptidase activity;hydrolase activity;ion binding;metal ion binding;peptidase activity;peptidase activity, acting on L-amino acid peptides;serine hydrolase activity;serine-type endopeptidase activity;serine-type peptidase activity
-3.59979	-2.20711	-2.17055	-2.25899	-1.90351	-2.27863	-2.13793	-2.46662	-0.944647	-2.13192	-2.47486	-2.28224	-2.20298	-2.27175	-1.51531	-1.91586	0.752391		0.130919	0.336264	-0.410445	-1.60449	6	6	6	91.31	13.276	79786000	0	2	4	1	2	3	2	2	6	2	2	3	2	2	4	3	E7F8N8;A0A0R4ISM7		palm2	tr|E7F8N8|E7F8N8_DANRE PALM2-AKAP2 fusion OS=Danio rerio OX=7955 GN=palm2akap2 PE=1 SV=3;tr|A0A0R4ISM7|A0A0R4ISM7_DANRE PALM2-AKAP2 fusion OS=Danio rerio OX=7955 GN=palm2akap2 PE=1 SV=1	biological regulation;regulation of anatomical structure morphogenesis;regulation of biological process;regulation of biological quality;regulation of cell morphogenesis;regulation of cell shape;regulation of cellular component organization;regulation of cellular process;regulation of developmental process
-3.41331	-2.58427	-3.22533	-4.09647	NaN	-3.93503	-4.53504	-4.41451	-3.03449	-3.34335	-3.25185	-3.2244	-4.25873	-3.26874	-3.3655	-2.91704	0.752409		0.108488	0.303005	-0.478467	-1.71445	2	2	2	44.735	8.5821	36509000	1	1	1	1	0	1	0	1	1	1	1	1	0	1	1	1	B0F6R3;B0CLV6		cadm3	tr|B0F6R3|B0F6R3_DANRE Cell adhesion molecule 3 OS=Danio rerio OX=7955 GN=cadm3 PE=1 SV=1;tr|B0CLV6|B0CLV6_DANRE Cell adhesion molecule 3 OS=Danio rerio OX=7955 GN=cadm3 PE=1 SV=1
-0.979378	-3.27821	-3.13723	-1.29981	-2.94953	-2.42169	-2.28034	-2.04275	-1.45993	-1.76443	-1.59811	-2.80507	-1.40495	-2.50929	-1.6815	-1.88362	0.752491		0.255034	0.48953	-0.410254	-1.18686	4	4	4	21.349	20.635	84076000	2	0	0	3	1	0	0	0	2	0	1	1	2	1	1	1	F1QLN5;F1QK30		rwdd	tr|F1QLN5|F1QLN5_DANRE RWD domain-containing 4 OS=Danio rerio OX=7955 GN=rwdd PE=4 SV=1;tr|F1QK30|F1QK30_DANRE RWD domain-containing 4 OS=Danio rerio OX=7955 GN=rwdd PE=4 SV=1
0.185368	0.337404	0.978159	0.144323	0.69453	0.264128	0.702019	0.905457	1.6989	1.2124	1.10985	0.70752	0.839547	0.820869	0.747589	0.351463	0.752836		0.0438178	0.185394	-0.409593	-2.21538	2	2	2	8.3305	36.842	676490000	2	1	1	2	1	1	2	1	1	2	2	2	1	1	1	1	Q0P405		minos1	tr|Q0P405|Q0P405_DANRE MICOS complex subunit MIC10 OS=Danio rerio OX=7955 GN=micos10 PE=1 SV=1
-2.33981	-3.70293	-2.97467	-3.94325	-2.8808	-3.58183	-3.37099	-3.40095	-2.76401	-2.84942	-2.48074	-2.79996	-2.75688	-2.91086	-2.7941	-3.56447	0.752964		0.0751609	0.244629	-0.409348	-1.92227	4	4	4	64.88	7.3683	44220000	2	1	1	2	2	1	2	1	0	1	1	1	1	1	1	1	Q5SPP2;A0A0R4IBR3;A0A286YA61	Sorting nexin	snx9b	tr|Q5SPP2|Q5SPP2_DANRE Sorting nexin OS=Danio rerio OX=7955 GN=snx9b PE=1 SV=1;tr|A0A0R4IBR3|A0A0R4IBR3_DANRE Sorting nexin OS=Danio rerio OX=7955 GN=snx9b PE=1 SV=2;tr|A0A286YA61|A0A286YA61_DANRE Sorting nexin OS=Danio rerio OX=7955 GN=snx9b PE=1 SV=2	cell cycle cytokinesis;cell cycle phase;cell cycle process;cellular component organization;cellular component organization at cellular level;cellular component organization or biogenesis;cellular component organization or biogenesis at cellular level;cellular membrane organization;cellular process;cytokinesis;cytokinesis after mitosis;endocytosis;establishment of localization;establishment of loc…	binding;lipid binding;phosphatidylinositol binding;phospholipid binding
-4.08789	-1.93259	-2.79737	-3.03974	-3.07549	-3.16888	NaN	-2.49851	-1.4321	-1.92796	-1.84852	-2.6062	NaN	-3.36801	-3.75964	-2.79284	0.752981		0.676406	0.826849	-0.298775	-0.42625	10	2	2	47.303	7.4728	45690000	1	2	1	0	0	0	0	0	2	2	1	1	0	0	1	0	Q6PC89		eno1b	tr|Q6PC89|Q6PC89_DANRE Enolase 1b, (alpha) OS=Danio rerio OX=7955 GN=eno1b PE=1 SV=1	alcohol catabolic process;alcohol metabolic process;carbohydrate catabolic process;carbohydrate metabolic process;catabolic process;cellular carbohydrate catabolic process;cellular carbohydrate metabolic process;cellular metabolic process;cellular process;generation of precursor metabolites and energy;glucose catabolic process;glucose metabolic process;glycolysis;hexose catabolic process;hexose m…	binding;carbon-oxygen lyase activity;catalytic activity;cation binding;hydro-lyase activity;ion binding;lyase activity;magnesium ion binding;metal ion binding;phosphopyruvate hydratase activity
NaN	-2.26263	-2.70314	NaN	-2.51585	-1.5443	-3.09754	-2.97781	NaN	-1.81423	-2.34519	-2.38581	-1.82646	-2.16834	NaN	NaN	0.753213		0.809641	0.911466	0.193022	0.245488	12	3	0	118.45	10.525	47720000	1	1	1	0	2	2	0	0	0	2	1	2	2	2	0	0	A0A0R4IWS0;A0A2R8QAC9			tr|A0A0R4IWS0|A0A0R4IWS0_DANRE Si:dkey-207m2.4 OS=Danio rerio OX=7955 GN=si:dkey-207m2.4 PE=4 SV=1;tr|A0A2R8QAC9|A0A2R8QAC9_DANRE Si:dkey-207m2.4 OS=Danio rerio OX=7955 GN=si:dkey-207m2.4 PE=4 SV=1
-2.09912	-1.54989	-2.73608	-2.65858	-3.05735	-2.13533	-2.28367	-1.98236	NaN	-2.30919	-1.25638	-1.27996	-1.52707	-1.54635	-2.99914	-2.41032	0.753281		0.933265	0.968875	0.045386	0.0852567	6	6	6	32.835	18.654	84467000	1	4	1	0	0	1	0	1	0	1	3	2	2	3	0	0	A3KNL2;A7UN70;A2BIL5		f11r.2	tr|A3KNL2|A3KNL2_DANRE F11 receptor, tandem duplicate 2 OS=Danio rerio OX=7955 GN=f11r.2 PE=2 SV=1;tr|A7UN70|A7UN70_DANRE F11 receptor, tandem duplicate 2 OS=Danio rerio OX=7955 GN=f11r.2 PE=2 SV=1;tr|A2BIL5|A2BIL5_DANRE F11 receptor, tandem duplicate 2 (F
1.31985	2.08564	3.34077	2.24376	3.30332	2.03345	3.26347	2.64371	3.56608	3.20224	2.73694	2.6175	2.91661	2.68113	3.15981	2.61532	0.75382		0.177819	0.406281	-0.407708	-1.41886	18	18	18	44.8	113.54	2674400000	5	6	11	7	15	11	14	10	14	13	13	14	13	11	14	6	F1QGJ3;A0A2R8Q7V9	Perilipin	si:rp71-61h23.4	tr|F1QGJ3|F1QGJ3_DANRE Perilipin OS=Danio rerio OX=7955 GN=zgc:77486 PE=1 SV=1;tr|A0A2R8Q7V9|A0A2R8Q7V9_DANRE Perilipin OS=Danio rerio OX=7955 GN=zgc:77486 PE=1 SV=1
4.94827	4.60204	4.44078	4.5849	4.81675	4.49582	4.84264	4.79689	4.36912	5.13535	4.75931	5.3607	5.36944	5.73645	4.88696	5.17076	0.753929		0.0252907	0.138851	-0.4075	-2.50359	19	19	19	40.606	258.05	10767000000	23	16	14	18	19	18	23	17	14	17	17	21	17	17	20	19	Z4YJ58;F1RBR6;Q0P3Z2	Phosphotriesterase-related protein	pter	tr|Z4YJ58|Z4YJ58_DANRE Phosphotriesterase-related protein OS=Danio rerio OX=7955 GN=pter PE=1 SV=1;tr|F1RBR6|F1RBR6_DANRE Phosphotriesterase-related protein OS=Danio rerio OX=7955 GN=pter PE=1 SV=1;sp|Q0P3Z2|PTER_DANRE Phosphotriesterase-related protein OS	catabolic process;metabolic process	binding;catalytic activity;cation binding;hydrolase activity;ion binding;metal ion binding;transition metal ion binding;zinc ion binding
-0.881737	-1.05908	-0.579611	-0.479843	-0.791179	-0.783928	-0.61186	-1.06008	-0.134291	-0.449749	-0.26865	-0.616739	-0.301461	-0.517281	-0.213718	-0.48917	0.754173	+	0.000872339	0.0259294	-0.407033	-4.21063	4	4	4	27.123	22.382	225730000	3	4	3	2	3	3	2	2	3	3	3	2	3	3	3	2	B0V0Y4;A0A2R8RTM3		palm1b	tr|B0V0Y4|B0V0Y4_DANRE Paralemmin 1b OS=Danio rerio OX=7955 GN=palm1b PE=4 SV=1;tr|A0A2R8RTM3|A0A2R8RTM3_DANRE Paralemmin 1b OS=Danio rerio OX=7955 GN=palm1b PE=4 SV=1	biological regulation;regulation of anatomical structure morphogenesis;regulation of biological process;regulation of biological quality;regulation of cell morphogenesis;regulation of cell shape;regulation of cellular component organization;regulation of cellular process;regulation of developmental process
-1.65131	-0.221634	-0.898285	-1.40674	-1.12149	-2.4316	-2.07178	-1.77896	-0.529163	-0.856504	-0.611652	-0.875517	-1.28886	-1.40396	-1.45941	-1.30775	0.754649		0.168001	0.390213	-0.406123	-1.45398	10	7	7	62.948	35.751	161440000	1	5	4	2	2	1	1	1	3	1	4	2	2	2	1	1	A0A2R8Q6T7			tr|A0A2R8Q6T7|A0A2R8Q6T7_DANRE Dihydropyrimidinase like 2 OS=Danio rerio OX=7955 GN=dpysl2a PE=1 SV=1
-1.40724	-1.27357	-1.48272	-1.684	-2.12095	-1.75159	-1.57382	-1.80042	-1.57462	-1.38311	-1.07398	-0.895063	-1.06177	-0.835449	-1.5235	-1.49943	0.754754		0.0120456	0.0970769	-0.405922	-2.88275	4	4	4	31.814	6.495	139610000	3	3	2	3	0	1	3	3	1	2	2	3	3	2	1	1	A0A2R8QG76			tr|A0A2R8QG76|A0A2R8QG76_DANRE Translin-associated factor X OS=Danio rerio OX=7955 GN=tsnax PE=1 SV=1
1.18455	1.22176	1.55045	1.48397	1.30346	1.45692	1.61867	1.44715	2.078	1.90861	1.48071	1.72108	1.71801	1.64151	2.00321	1.96307	0.754761	+	0.000546019	0.0210462	-0.405909	-4.45321	21	21	21	185.03	119.67	1136500000	9	7	10	9	11	10	12	10	15	13	13	14	10	11	12	11	F1Q649;F1QJY1		tns1b	tr|F1Q649|F1Q649_DANRE Tensin 1b OS=Danio rerio OX=7955 GN=tns1b PE=1 SV=2;tr|F1QJY1|F1QJY1_DANRE Tensin 1b (Fragment) OS=Danio rerio OX=7955 GN=tns1b PE=1 SV=1	biological regulation;cellular process;cellular response to stimulus;intracellular signal transduction;regulation of biological process;regulation of cellular process;response to stimulus;signal transduction	binding;cation binding;ion binding;metal ion binding
0.946754	0.842802	1.34846	1.29291	1.61847	1.26862	1.32422	1.62475	2.27563	1.41211	1.23707	1.38155	1.42236	1.53849	2.19329	2.04457	0.755361		0.0374533	0.172539	-0.404761	-2.29855	10	10	9	41.854	32.697	987380000	6	8	7	7	8	8	8	8	10	7	9	7	7	10	8	8	A0A0G2KQU1			tr|A0A0G2KQU1|A0A0G2KQU1_DANRE Syntrophin alpha 1 OS=Danio rerio OX=7955 GN=snta1 PE=1 SV=2
-3.35559	-4.8136	NaN	-3.70516	NaN	-4.14813	NaN	-3.4585	-3.91001	-3.8682	-2.52665	-3.13501	-3.20763	-3.06228	-4.52842	-3.69768	0.755649		0.0267568	0.143959	-1.20509	-2.47439	4	4	4	52.393	2.9588	23797000	1	0	0	1	0	0	0	1	1	0	2	2	1	2	0	1	F1QI39		ank2b	tr|F1QI39|F1QI39_DANRE Ankyrin 2b, neuronal (Fragment) OS=Danio rerio OX=7955 GN=ank2b PE=4 SV=1
2.12283	1.46916	1.76856	1.81203	1.83951	1.78276	1.76778	1.31597	2.37216	1.7288	2.0697	1.99754	1.78878	1.87682	2.71859	2.55838	0.755748		0.0216248	0.127899	-0.404022	-2.58437	18	18	18	87.2	152.63	1395600000	13	7	10	7	7	10	8	6	9	9	9	7	8	7	12	11	A0A2R8QKL9;A0A0R4IN46			tr|A0A2R8QKL9|A0A2R8QKL9_DANRE Transglutaminase 1-like 1 OS=Danio rerio OX=7955 GN=tgm1l1 PE=1 SV=1;tr|A0A0R4IN46|A0A0R4IN46_DANRE Transglutaminase 1-like 1 (Fragment) OS=Danio rerio OX=7955 GN=tgm1l1 PE=1 SV=1
-0.144112	-0.0944977	0.167496	-0.293589	0.302394	0.0135612	0.397257	0.569117	0.903528	0.598856	0.508043	0.209549	0.861793	0.482887	0.149254	0.430326	0.756113		0.0129787	0.0996335	-0.403326	-2.84494	21	21	19	184.03	49.858	472220000	3	3	4	4	7	6	7	6	11	9	7	4	11	3	4	3	A0A140LFP0			tr|A0A140LFP0|A0A140LFP0_DANRE Obscurin, cytoskeletal calmodulin and titin-interacting RhoGEF b (Fragment) OS=Danio rerio OX=7955 GN=obscnb PE=4 SV=1
-2.07374	-1.76156	-1.74368	-1.69098	-2.48299	-1.41326	-2.28678	-1.65598	-1.28535	-1.1202	-1.36676	-0.985714	-1.46805	-2.17527	-1.52954	-1.95882	0.756596		0.0535927	0.205426	-0.402405	-2.10741	4	4	4	45.032	4.2505	122190000	1	1	1	1	0	1	0	1	0	2	2	1	1	0	1	0	F1R8L3;E9QG07		rpz5	tr|F1R8L3|F1R8L3_DANRE Rapunzel 5 OS=Danio rerio OX=7955 GN=rpz5 PE=1 SV=1;tr|E9QG07|E9QG07_DANRE Rapunzel 5 (Fragment) OS=Danio rerio OX=7955 GN=rpz5 PE=1 SV=1
-1.41247	-0.531645	0.428816	0.418592	-1.02989	-1.04077	NaN	-0.360811	1.74023	-0.480577	NaN	0.13962	-0.0380716	-0.994282	-0.613968	-0.469126	0.756958		0.797485	0.902828	-0.229268	-0.26154	4	4	4	180.26	3.8066	257130000	0	0	1	1	0	0	0	1	3	0	0	1	0	0	0	0	Q8JG61		epb41b	tr|Q8JG61|Q8JG61_DANRE Erythrocyte membrane protein band 4.1 (Elliptocytosis 1, RH-linked) OS=Danio rerio OX=7955 GN=epb41b PE=2 SV=1	actin cytoskeleton organization;actin filament-based process;anatomical structure development;cell differentiation;cellular component organization;cellular component organization at cellular level;cellular component organization or biogenesis;cellular component organization or biogenesis at cellular level;cellular developmental process;cellular process;cortical actin cytoskeleton organization;cor…	binding;calmodulin binding;protein binding
0.61429	0.942654	1.16434	0.81052	1.71829	0.976402	1.11463	0.879311	2.16861	1.49742	1.38551	0.675432	0.965913	0.929541	2.25312	1.5504	0.757497		0.107097	0.301362	-0.400688	-1.7219	6	6	6	12.729	35.81	906560000	5	4	6	5	7	6	4	5	5	5	5	6	4	4	6	5	A0A2R8Q586;Q6NTI1		cmc1	tr|A0A2R8Q586|A0A2R8Q586_DANRE COX assembly mitochondrial protein OS=Danio rerio OX=7955 GN=cmc1 PE=1 SV=1;tr|Q6NTI1|Q6NTI1_DANRE COX assembly mitochondrial protein OS=Danio rerio OX=7955 GN=cmc1 PE=1 SV=1
4.36441	5.02896	5.77996	5.1103	5.68464	4.49883	5.80692	5.68169	5.9956	5.5859	5.7305	5.33726	5.77085	5.37278	5.94282	5.41007	0.758509		0.098648	0.287738	-0.398761	-1.7691	15	15	15	27.543	197.94	15565000000	11	15	16	17	17	11	18	18	16	20	18	17	20	14	13	15	F1R9Y9		etfb	tr|F1R9Y9|F1R9Y9_DANRE Electron transfer flavoprotein subunit beta OS=Danio rerio OX=7955 GN=etfb PE=1 SV=1		electron carrier activity
-4.76022	-4.32963	-4.8061	NaN	NaN	NaN	-4.06339	-3.29643	-0.809965	-5.26696	-5.22076	-4.32279	-4.01947	-4.71347	-3.94994	-2.51867	0.7587		0.191287	0.42292	-0.862655	-1.37319	3	3	3	43.462	4.1308	28569000	0	0	0	0	0	0	0	0	2	0	0	0	0	0	0	1	Q6DBU4;E7FAL7		zgc:92380	tr|Q6DBU4|Q6DBU4_DANRE Zgc:92380 OS=Danio rerio OX=7955 GN=zgc:92380 PE=1 SV=1;tr|E7FAL7|E7FAL7_DANRE Zgc:92380 OS=Danio rerio OX=7955 GN=zgc:92380 PE=1 SV=4		structural molecule activity
-3.28805	NaN	-4.37039	-4.45731	-4.78358	-3.60304	-4.56786	-5.43859	-3.78059	-3.76248	-4.39846	-3.70277	NaN	-4.45034	-3.66936	NaN	0.759049		0.899384	0.955089	0.0581409	0.128753	2	2	2	46.846	5.3887	18011000	1	0	1	1	1	2	1	1	1	0	2	1	0	1	0	0	Q1LVK6;F1QL90;A0A2R8QMV4		vaspb	tr|Q1LVK6|Q1LVK6_DANRE Vasodilator-stimulated phosphoprotein b OS=Danio rerio OX=7955 GN=vaspb PE=1 SV=2;tr|F1QL90|F1QL90_DANRE Vasodilator-stimulated phosphoprotein b (Fragment) OS=Danio rerio OX=7955 GN=vaspb PE=1 SV=1;tr|A0A2R8QMV4|A0A2R8QMV4_DANRE WH1	actin cytoskeleton organization;actin filament organization;actin filament-based process;actin polymerization or depolymerization;cellular component assembly;cellular component organization;cellular component organization at cellular level;cellular component organization or biogenesis;cellular component organization or biogenesis at cellular level;cellular macromolecular complex subunit organizat…
NaN	-4.25229	-5.51889	-5.55807	-4.70437	-5.03551	-4.37846	-4.34311	-4.66696	-4.6379	-4.2007	-4.44366	-4.3521	-4.22704	-4.47828	NaN	0.759055		0.0757577	0.244204	-0.387809	-1.91787	3	3	3	146.85	1.8117	13208000	0	1	1	1	0	0	0	0	0	0	1	1	1	1	0	0	A0A2R8QGI4;A0A2R8QJB4;A0A0R4IFI0			tr|A0A2R8QGI4|A0A2R8QGI4_DANRE Regulatory-associated protein of MTOR, complex 1 OS=Danio rerio OX=7955 GN=rptor PE=1 SV=1;tr|A0A2R8QJB4|A0A2R8QJB4_DANRE Regulatory-associated protein of MTOR, complex 1 OS=Danio rerio OX=7955 GN=rptor PE=1 SV=1;tr|A0A0R4IFI
1.81644	2.0259	1.93768	1.81513	2.22274	1.61388	1.67896	1.74817	2.38416	2.12123	2.14928	1.88939	2.06922	2.2809	2.52572	2.61512	0.759427	+	0.00307394	0.045162	-0.397017	-3.57039	13	13	13	41.612	85.492	1524000000	8	10	3	7	7	4	6	6	7	5	6	8	5	7	7	7	B8JIF1		as3mt	tr|B8JIF1|B8JIF1_DANRE Arsenite methyltransferase OS=Danio rerio OX=7955 GN=as3mt PE=1 SV=1		arsenite methyltransferase activity;catalytic activity;methyltransferase activity;S-adenosylmethionine-dependent methyltransferase activity;transferase activity;transferase activity, transferring one-carbon groups
-0.590015	-1.37584	-0.607971	-0.89632	-0.456244	-0.874723	-0.438673	-0.412806	-0.785391	-0.644985	-0.186605	-0.620955	-0.135579	-0.139959	-0.068243	0.103287	0.759557		0.029233	0.149125	-0.39677	-2.42839	5	5	5	25.611	23.99	234740000	4	0	1	2	2	2	2	3	1	2	3	4	2	2	3	3	Q7T2E9;A0A0R4IWV5		tmed5	tr|Q7T2E9|Q7T2E9_DANRE Transmembrane emp24 protein transport domain containing 5 OS=Danio rerio OX=7955 GN=tmed5 PE=2 SV=1;tr|A0A0R4IWV5|A0A0R4IWV5_DANRE Transmembrane p24-trafficking protein 5 OS=Danio rerio OX=7955 GN=tmed5 PE=3 SV=2	establishment of localization;transport
7.06837	6.79144	7.33736	6.65602	7.51575	6.76212	7.28585	7.47422	7.40033	7.68853	7.73102	7.42252	7.59314	7.51806	7.44166	7.26943	0.759596		0.00957909	0.0872303	-0.396695	-2.99855	28	28	19	56.878	323.31	58360000000	48	41	53	36	53	41	55	58	47	52	59	46	54	58	44	42	B8JMZ1		ugp2a	tr|B8JMZ1|B8JMZ1_DANRE UTP--glucose-1-phosphate uridylyltransferase OS=Danio rerio OX=7955 GN=ugp2a PE=1 SV=1	alcohol metabolic process;carbohydrate metabolic process;cellular carbohydrate metabolic process;cellular metabolic process;cellular nitrogen compound metabolic process;cellular process;glucose metabolic process;hexose metabolic process;metabolic process;monosaccharide metabolic process;nitrogen compound metabolic process;nucleobase-containing compound metabolic process;nucleotide-sugar metabolic…	catalytic activity;nucleotidyltransferase activity;transferase activity;transferase activity, transferring phosphorus-containing groups;uridylyltransferase activity;UTP:glucose-1-phosphate uridylyltransferase activity;UTP-monosaccharide-1-phosphate uridylyltransferase activity
2.23544	2.48837	2.67602	2.39747	2.54061	2.18373	3.02365	2.45752	3.19467	2.60924	2.89681	2.65975	2.78809	2.64486	2.9218	3.45579	0.75995		0.0136632	0.101924	-0.396024	-2.81887	546	35	35	2453.3	152.38	2373300000	16	15	13	13	12	15	25	15	19	14	20	13	18	15	12	21	F1QZQ0		ttna	tr|F1QZQ0|F1QZQ0_DANRE Titin, tandem duplicate 2 (Fragment) OS=Danio rerio OX=7955 GN=ttn.2 PE=1 SV=1		adenyl nucleotide binding;adenyl ribonucleotide binding;ATP binding;binding;catalytic activity;kinase activity;nucleotide binding;phosphotransferase activity, alcohol group as acceptor;protein kinase activity;purine nucleotide binding;purine ribonucleoside triphosphate binding;purine ribonucleotide binding;ribonucleotide binding;transferase activity;transferase activity, transferring phosphorus-c…
0.0492382	0.927528	1.67488	1.11674	1.68574	0.122007	1.20036	1.24678	1.19853	1.2805	1.31272	1.38517	1.40348	1.64475	1.64339	1.31325	0.760588		0.105229	0.298858	-0.394813	-1.73205	12	12	10	42.576	37.481	747860000	2	4	6	3	6	2	6	5	2	6	4	3	7	6	3	6	E7FEU8		LOC100537991	tr|E7FEU8|E7FEU8_DANRE Proline dehydrogenase OS=Danio rerio OX=7955 GN=prodhb PE=1 SV=1	amine catabolic process;amine metabolic process;carboxylic acid catabolic process;carboxylic acid metabolic process;catabolic process;cellular amine metabolic process;cellular amino acid catabolic process;cellular amino acid metabolic process;cellular catabolic process;cellular ketone metabolic process;cellular metabolic process;cellular nitrogen compound metabolic process;cellular process;glutam…	catalytic activity;oxidoreductase activity;oxidoreductase activity, acting on the CH-NH group of donors;proline dehydrogenase activity
-0.163506	-0.300518	0.423862	0.456656	0.514401	0.686092	0.469954	-0.645674	0.956758	0.370584	0.302961	0.260956	0.287597	0.453138	1.18269	0.78087	0.760866		0.0824484	0.255795	-0.394286	-1.87062	7	7	7	28.799	23.45	481720000	6	5	3	7	5	4	6	2	5	4	5	3	4	5	3	5	B8A6A3;F1R391		zgc:110319	tr|B8A6A3|B8A6A3_DANRE Zgc:110319 OS=Danio rerio OX=7955 GN=zgc:110319 PE=1 SV=1;tr|F1R391|F1R391_DANRE Zgc:110319 (Fragment) OS=Danio rerio OX=7955 GN=zgc:110319 PE=1 SV=1	biosynthetic process;cellular biosynthetic process;cellular metabolic process;cellular process;cofactor biosynthetic process;cofactor metabolic process;iron-sulfur cluster assembly;metabolic process;metallo-sulfur cluster assembly	binding;cation binding;ion binding;iron ion binding;iron-sulfur cluster binding;metal cluster binding;metal ion binding;transition metal ion binding
-6.1708	-4.52247	-5.6583	-5.35718	-5.71535	-5.30155	-5.67218	-6.00257	-5.44205	-5.55337	NaN	-4.61922	-5.01146	NaN	NaN	NaN	0.761266		0.0250873	0.138134	-0.661312	-2.50777	3	3	3	105.74	5.4668	6103100	0	1	0	1	0	0	0	0	0	0	0	1	0	0	0	0	F1QKL1;Q8JHW2	Thrombospondin-3a	thbs3a	tr|F1QKL1|F1QKL1_DANRE Thrombospondin-3a OS=Danio rerio OX=7955 GN=thbs3a PE=4 SV=1;sp|Q8JHW2|TSP3A_DANRE Thrombospondin-3a OS=Danio rerio OX=7955 GN=thbs3a PE=2 SV=2	biological adhesion;cell adhesion;cellular process	binding;calcium ion binding;carbohydrate binding;cation binding;glycosaminoglycan binding;heparin binding;ion binding;metal ion binding;pattern binding;polysaccharide binding
-3.18173	-3.10672	-2.01774	-3.34799	-3.64784	-3.56615	-2.42095	-2.95324	-1.75964	-3.06171	-2.2539	-3.68206	-2.65693	-2.16276	-3.27852	-2.23988	0.76135		0.216993	0.448707	-0.393369	-1.29285	6	6	6	217.13	7.791	65116000	0	0	3	0	1	0	2	0	1	1	1	0	1	2	0	1	F1QU13;A0A5F5J769		alpk2	sp|F1QU13|ALPK2_DANRE Alpha-protein kinase 2 OS=Danio rerio OX=7955 GN=alpk2 PE=2 SV=2;tr|A0A5F5J769|A0A5F5J769_DANRE Alpha-protein kinase 2 (Fragment) OS=Danio rerio OX=7955 GN=alpk2 PE=4 SV=1		adenyl nucleotide binding;adenyl ribonucleotide binding;ATP binding;binding;catalytic activity;kinase activity;nucleotide binding;phosphotransferase activity, alcohol group as acceptor;protein kinase activity;protein serine/threonine kinase activity;purine nucleotide binding;purine ribonucleoside triphosphate binding;purine ribonucleotide binding;ribonucleotide binding;transferase activity;transf…
-0.951033	0.158539	-0.865181	-0.235584	-0.439691	-0.62858	-0.480434	-0.631668	-0.000679016	-0.126463	-0.0380554	-0.768557	0.488324	-0.345692	0.341114	-0.477777	0.761422		0.0606798	0.21542	-0.393231	-2.04003	9	6	6	57.275	9.5806	307260000	3	3	3	2	2	2	2	1	2	2	4	2	4	3	2	2	Q6NWY2		oxsr1b	tr|Q6NWY2|Q6NWY2_DANRE Oxidative stress-responsive kinase 1b OS=Danio rerio OX=7955 GN=oxsr1b PE=1 SV=1		adenyl nucleotide binding;adenyl ribonucleotide binding;ATP binding;binding;catalytic activity;kinase activity;nucleotide binding;phosphotransferase activity, alcohol group as acceptor;protein kinase activity;protein serine/threonine kinase activity;purine nucleotide binding;purine ribonucleoside triphosphate binding;purine ribonucleotide binding;ribonucleotide binding;transferase activity;transf…
1.39181	1.46552	2.51459	1.50374	2.51144	2.21183	2.6544	2.27564	2.9975	2.3208	2.3622	2.04072	2.55344	1.65394	2.9069	2.83469	0.761727		0.135173	0.341865	-0.392653	-1.58551	9	9	6	43.83	102.57	1799100000	5	6	8	6	8	5	6	7	8	8	7	9	9	7	7	8	A0A0R4IXY0;Q6P3I8;A0A2R8QB98;A0A2R8Q5L8;A0A2R8Q208		gcdha	tr|A0A0R4IXY0|A0A0R4IXY0_DANRE Glutaryl-CoA dehydrogenase b OS=Danio rerio OX=7955 GN=gcdhb PE=1 SV=2;tr|Q6P3I8|Q6P3I8_DANRE Glutaryl-CoA dehydrogenase a OS=Danio rerio OX=7955 GN=gcdha PE=2 SV=1;tr|A0A2R8QB98|A0A2R8QB98_DANRE Glutaryl-CoA dehydrogenase b		acyl-CoA dehydrogenase activity;binding;catalytic activity;coenzyme binding;cofactor binding;flavin adenine dinucleotide binding;oxidoreductase activity;oxidoreductase activity, acting on the CH-CH group of donors
6.05704	6.86011	7.47878	6.65936	7.57485	6.33009	7.40589	7.18871	7.52413	7.31227	7.18541	6.57761	7.15111	7.29541	7.90324	7.73445	0.762547		0.132604	0.338333	-0.391101	-1.59691	7	7	7	8.4798	82.585	59873000000	7	6	9	8	12	6	10	11	9	12	6	7	8	8	10	9	Q6ZM23		cox6c	tr|Q6ZM23|Q6ZM23_DANRE Cytochrome c oxidase subunit 6C OS=Danio rerio OX=7955 GN=cox6c PE=1 SV=1		catalytic activity;cation transmembrane transporter activity;cytochrome-c oxidase activity;heme-copper terminal oxidase activity;hydrogen ion transmembrane transporter activity;inorganic cation transmembrane transporter activity;ion transmembrane transporter activity;monovalent inorganic cation transmembrane transporter activity;oxidoreductase activity;oxidoreductase activity, acting on a heme gr…
10.571	10.4648	11.0758	10.2762	10.9608	10.2757	10.7438	11.1123	10.9392	11.2063	10.7945	10.9281	11.271	11.2938	11.0696	11.1008	0.762931		0.0122765	0.097035	-0.390375	-2.87313	27	27	2	26.826	323.31	708250000000	90	87	103	67	106	75	103	112	89	107	100	91	113	92	83	77	A0A0R4IGG3;A0A2R8QNR8;E9QBF0	Triosephosphate isomerase	tpi1b	tr|A0A0R4IGG3|A0A0R4IGG3_DANRE Triosephosphate isomerase OS=Danio rerio OX=7955 GN=tpi1b PE=1 SV=2;tr|A0A2R8QNR8|A0A2R8QNR8_DANRE Triosephosphate isomerase OS=Danio rerio OX=7955 GN=tpi1b PE=1 SV=1;tr|E9QBF0|E9QBF0_DANRE Triosephosphate isomerase (Fragment	alcohol biosynthetic process;alcohol catabolic process;alcohol metabolic process;biosynthetic process;carbohydrate biosynthetic process;carbohydrate catabolic process;carbohydrate metabolic process;catabolic process;cellular biosynthetic process;cellular carbohydrate biosynthetic process;cellular carbohydrate catabolic process;cellular carbohydrate metabolic process;cellular metabolic process;cel…	catalytic activity;intramolecular oxidoreductase activity;intramolecular oxidoreductase activity, interconverting aldoses and ketoses;isomerase activity;triose-phosphate isomerase activity
1.61964	1.91286	2.67399	1.63795	2.74729	2.43419	2.44443	2.3851	4.03274	2.60126	2.28643	1.80602	2.14768	2.00717	3.30741	2.78922	0.762967		0.22398	0.45535	-0.390307	-1.27234	8	8	8	23.703	73.862	2036100000	5	9	7	6	12	7	8	10	12	9	9	9	9	10	11	9	Q6P0T0		ndufs8a	tr|Q6P0T0|Q6P0T0_DANRE NADH dehydrogenase (Ubiquinone) Fe-S protein 8, (NADH-coenzyme Q reductase) OS=Danio rerio OX=7955 GN=ndufs8a PE=1 SV=1		4 iron, 4 sulfur cluster binding;binding;catalytic activity;iron-sulfur cluster binding;metal cluster binding;oxidoreductase activity;oxidoreductase activity, acting on NADH or NADPH
5.91571	5.05213	6.17739	5.03623	5.35982	4.58377	5.6955	5.20736	6.36882	5.90955	4.76484	5.85716	5.95386	5.19516	5.69864	6.40011	0.763115		0.170211	0.393522	-0.390027	-1.44593	7	6	6	15.413	96.379	17793000000	11	9	13	9	8	6	11	9	8	10	3	9	9	8	11	10	Q6ZM13		si:ch211-5k11.6	tr|Q6ZM13|Q6ZM13_DANRE Hemoglobin, alpha adult 2 OS=Danio rerio OX=7955 GN=hbaa2 PE=1 SV=1		binding;cation binding;heme binding;ion binding;iron ion binding;metal ion binding;oxygen binding;oxygen transporter activity;substrate-specific transporter activity;tetrapyrrole binding;transition metal ion binding;transporter activity
NaN	-2.8306	-2.22522	-2.38224	-1.80443	-4.17525	-1.59367	-3.58964	-2.21181	-2.39925	-2.02032	-2.49388	-2.05235	-2.13423	-2.42101	-2.40895	0.76336		0.149575	0.362681	-0.520474	-1.52481	3	3	3	34.654	3.4451	62314000	0	1	3	3	3	1	2	0	2	2	3	3	3	3	2	3	Q8AVB1		tnnt2c	tr|Q8AVB1|Q8AVB1_DANRE Slow troponin T OS=Danio rerio OX=7955 GN=tnnt2c PE=1 SV=1	actin cytoskeleton organization;actin filament-based process;actomyosin structure organization;biological regulation;cellular component organization;cellular component organization at cellular level;cellular component organization or biogenesis;cellular component organization or biogenesis at cellular level;cellular process;cytoskeleton organization;organelle organization;regulation of biological…
3.57062	4.58137	5.13322	4.05347	4.67506	3.94022	5.3598	4.81963	5.44817	4.78825	4.89375	4.49658	4.88254	4.5548	5.34249	4.84014	0.76357		0.139132	0.346791	-0.389167	-1.56829	33	33	3	88.572	229.78	9761500000	19	24	30	20	23	26	38	32	31	29	26	22	22	24	33	22	K7DY29;E9QI17		si:ch211-236l14.3	tr|K7DY29|K7DY29_DANRE Carnitine palmitoyltransferase 1Ab (liver) OS=Danio rerio OX=7955 GN=cpt1ab PE=3 SV=1;tr|E9QI17|E9QI17_DANRE Carnitine palmitoyltransferase 1Ab (liver) OS=Danio rerio OX=7955 GN=cpt1ab PE=3 SV=2		catalytic activity;transferase activity;transferase activity, transferring acyl groups
-1.29943	-0.0875034	-0.716261	-0.893703	-0.384725	-0.252815	-0.469509	-0.85236	-0.292549	-0.0229874	0.164183	-0.552582	-0.0346384	-0.47369	-0.155548	-0.484636	0.764198		0.0361683	0.169741	-0.387982	-2.31694	9	9	8	73.323	18.297	261080000	3	4	3	4	2	3	3	2	5	4	7	4	3	3	2	2	A0A2R8RN86;F1Q8K1;X1WFL7;A0A0R4IQH9		hspa12a	tr|A0A2R8RN86|A0A2R8RN86_DANRE Heat shock protein 12A OS=Danio rerio OX=7955 GN=hspa12a PE=1 SV=1;tr|F1Q8K1|F1Q8K1_DANRE Heat shock protein 12A OS=Danio rerio OX=7955 GN=hspa12a PE=1 SV=2;tr|X1WFL7|X1WFL7_DANRE Heat shock protein 12A (Fragment) OS=Danio re
-2.85779	-1.28579	-2.20026	-1.94791	-1.43241	-1.93214	NaN	-0.606758	-2.25571	-1.3642	NaN	-2.30708	-0.461667	-1.24618	NaN	-0.549715	0.764308		0.970047	0.983064	-0.0302353	-0.0382268	2	2	2	6.2126	5.5732	101790000	1	1	0	3	0	1	0	1	1	1	0	1	1	1	0	1	Q6P6E6	Myeloma-overexpressed gene 2 protein homolog	myeov2	sp|Q6P6E6|CSN9_DANRE COP9 signalosome complex subunit 9 OS=Danio rerio OX=7955 GN=cops9 PE=3 SV=2
-2.27088	-1.4572	-0.611837	-2.07615	-1.71928	-1.66559	-1.28337	-1.61295	-0.58382	-1.60073	-1.33145	-1.2722	-1.25528	-1.22335	-1.29351	-1.0438	0.764909		0.082356	0.255934	-0.38664	-1.87125	6	6	6	96.542	9.8274	148150000	3	2	2	2	2	1	3	1	5	1	2	2	3	2	3	4	E7F5W0	Non-lysosomal glucosylceramidase	gba2	tr|E7F5W0|E7F5W0_DANRE Non-lysosomal glucosylceramidase OS=Danio rerio OX=7955 GN=gba2 PE=1 SV=3	anatomical structure development;anatomical structure morphogenesis;axonogenesis;catabolic process;cell part morphogenesis;cell projection morphogenesis;cell projection organization;cellular catabolic process;cellular component morphogenesis;cellular component organization;cellular component organization at cellular level;cellular component organization or biogenesis;cellular component organizati…	catalytic activity;ceramidase activity;glucosylceramidase activity;hydrolase activity;hydrolase activity, acting on carbon-nitrogen (but not peptide) bonds;hydrolase activity, acting on carbon-nitrogen (but not peptide) bonds, in linear amides;hydrolase activity, acting on glycosyl bonds;hydrolase activity, hydrolyzing O-glycosyl compounds
3.77464	4.75372	4.98464	4.1416	5.19268	4.47141	5.42756	5.07565	5.12891	5.34002	5.2963	4.8256	5.37284	5.02243	5.28793	4.63448	0.765341		0.101567	0.293253	-0.385825	-1.7524	21	21	21	49.244	199.42	11761000000	21	24	25	21	31	22	35	27	28	29	33	22	29	26	26	17	Q5BJ17	Elongation factor Tu	tufm	tr|Q5BJ17|Q5BJ17_DANRE Elongation factor Tu OS=Danio rerio OX=7955 GN=tufm PE=1 SV=1		binding;catalytic activity;GTP binding;GTPase activity;guanyl nucleotide binding;guanyl ribonucleotide binding;hydrolase activity;hydrolase activity, acting on acid anhydrides;hydrolase activity, acting on acid anhydrides, in phosphorus-containing anhydrides;nucleic acid binding;nucleoside-triphosphatase activity;nucleotide binding;purine nucleotide binding;purine ribonucleoside triphosphate bind…
-1.36607	-2.39624	-1.78646	-2.94585	-1.71887	-2.72654	-2.96339	-2.99905	-1.38913	-2.7392	-2.75609	-2.58982	-1.79735	-1.82981	-1.4007	-1.31992	0.765748		0.247694	0.482715	-0.385059	-1.20629	5	5	5	35.18	24.125	98529000	3	0	2	0	1	0	0	0	2	0	2	0	1	2	1	3	A0A0R4ITP2			tr|A0A0R4ITP2|A0A0R4ITP2_DANRE Ataxin 3 OS=Danio rerio OX=7955 GN=atxn3 PE=1 SV=2
-5.23221	-6.58598	-6.50187	-3.38139	-5.50482	-5.00827	-5.12023	-6.2606	-5.93709	-4.46145	-4.37635	-4.45566	-5.39475	-5.70914	-5.11707	NaN	0.765822		0.372555	0.595826	-0.392908	-0.921187	3	3	3	107.87	5.9096	9719400	1	0	0	2	1	1	1	1	0	1	1	1	0	1	1	0	E7FE01		dis3	tr|E7FE01|E7FE01_DANRE DIS3 exosome endoribonuclease and 3-5 exoribonuclease OS=Danio rerio OX=7955 GN=dis3 PE=1 SV=1	catabolic process;cellular catabolic process;cellular macromolecule catabolic process;cellular macromolecule metabolic process;cellular metabolic process;cellular nitrogen compound metabolic process;cellular process;macromolecule catabolic process;macromolecule metabolic process;metabolic process;mRNA catabolic process;mRNA metabolic process;ncRNA catabolic process;ncRNA metabolic process;ncRNA p…	3'-5' exonuclease activity;3'-5'-exoribonuclease activity;catalytic activity;endonuclease activity;exonuclease activity;exonuclease activity, active with either ribo- or deoxyribonucleic acids and producing 5'-phosphomonoesters;exoribonuclease activity;exoribonuclease activity, producing 5'-phosphomonoesters;hydrolase activity;hydrolase activity, acting on ester bonds;nuclease activity;ribonuclea…
6.40938	5.69244	6.59747	5.75725	6.57485	5.62514	6.42985	6.33635	6.44916	6.60993	6.42616	6.58669	6.82969	6.91885	6.29383	6.37311	0.766794		0.0363601	0.169951	-0.383089	-2.31416	8	8	8	15.953	222.65	32784000000	15	17	22	15	17	14	18	19	12	18	17	19	16	17	10	13	O73872	Superoxide dismutase [Cu-Zn]	sod1	sp|O73872|SODC_DANRE Superoxide dismutase [Cu-Zn] OS=Danio rerio OX=7955 GN=sod1 PE=2 SV=1	anatomical structure homeostasis;biological regulation;cellular homeostasis;cellular metabolic process;cellular process;cellular response to chemical stimulus;cellular response to oxidative stress;cellular response to oxygen radical;cellular response to reactive oxygen species;cellular response to stimulus;cellular response to stress;cellular response to superoxide;homeostatic process;metabolic p…	antioxidant activity;binding;catalytic activity;cation binding;copper ion binding;ion binding;metal ion binding;oxidoreductase activity;oxidoreductase activity, acting on superoxide radicals as acceptor;superoxide dismutase activity;transition metal ion binding;zinc ion binding
1.86487	2.10153	1.61296	1.67741	1.7546	1.61639	1.42471	1.07348	1.92261	1.78547	1.59723	2.80465	1.65489	1.89153	2.40693	2.12694	0.766822		0.0517017	0.202131	-0.383036	-2.12678	6	6	4	20.905	24.578	1327300000	4	5	7	4	5	5	4	4	7	5	5	6	4	5	5	8	Q8QGV5		ptgdsb	tr|Q8QGV5|Q8QGV5_DANRE Lipocalin-type prostaglandin D synthase-like protein OS=Danio rerio OX=7955 GN=ptgdsb.1 PE=1 SV=1	lipid metabolic process;metabolic process;primary metabolic process	binding;carboxylic acid binding;isoprenoid binding;lipid binding;monocarboxylic acid binding;retinoic acid binding;retinoid binding;transporter activity
-3.12806	-4.06459	-2.73436	-3.283	-2.66225	-3.27471	-3.47806	-2.96729	-2.91816	-2.65415	-2.89391	-2.64331	-2.6088	-2.43338	-2.93135	-3.45398	0.767421		0.0677881	0.230646	-0.38191	-1.97935	4	4	4	76.772	2.153	46600000	0	0	1	0	0	1	0	2	0	1	2	1	1	2	0	0	F1QCF9;F1R420		ccdc9	tr|F1QCF9|F1QCF9_DANRE Coiled-coil domain-containing 9 OS=Danio rerio OX=7955 GN=ccdc9 PE=1 SV=3;tr|F1R420|F1R420_DANRE Coiled-coil domain-containing 9 OS=Danio rerio OX=7955 GN=ccdc9 PE=1 SV=1
-3.42271	-2.65848	-3.00816	-5.59304	-2.35793	-3.03029	-3.10854	-2.8	-3.24072	-2.33418	-2.52868	-2.77971	-2.69653	-2.23651	-3.86573	-3.24237	0.767459		0.35972	0.585637	-0.381839	-0.946958	3	3	3	68.461	6.0365	48504000	0	2	2	0	1	1	1	1	1	2	2	1	1	1	1	0	A2BIK1;A2BIK2	Beta-galactosidase	si:dkey-224e22.2	tr|A2BIK1|A2BIK1_DANRE Beta-galactosidase OS=Danio rerio OX=7955 GN=si:dkey-224e22.2 PE=1 SV=1;tr|A2BIK2|A2BIK2_DANRE Si:dkey-224e22.2 (Fragment) OS=Danio rerio OX=7955 GN=si:dkey-224e22.2 PE=1 SV=1	carbohydrate metabolic process;metabolic process;primary metabolic process	beta-galactosidase activity;catalytic activity;galactosidase activity;hydrolase activity;hydrolase activity, acting on glycosyl bonds;hydrolase activity, hydrolyzing O-glycosyl compounds
-3.43703	-2.19833	-3.0738	-2.52511	-3.08353	-2.49817	-3.06478	-3.35667	-2.23583	-2.9423	-2.62216	-1.80857	NaN	-2.87521	NaN	-2.65792	0.767899		0.609541	0.779404	0.236234	0.522427	4	4	4	19.84	4.2107	53377000	0	1	0	0	0	2	0	0	2	0	1	1	0	0	0	0	Q6NVA6		myl9b	tr|Q6NVA6|Q6NVA6_DANRE Myosin, light chain 9b, regulatory OS=Danio rerio OX=7955 GN=myl9b PE=1 SV=1		binding;calcium ion binding;cation binding;ion binding;metal ion binding
-1.54709	-1.80928	-2.16145	-1.22108	-0.714213	-1.37819	-1.38026	-1.32491	-1.07632	-0.885538	-1.34277	-1.43933	-1.65025	-1.41248	-1.114	0.430147	0.768042		0.186854	0.417873	-0.380742	-1.38792	2	2	2	96.689	1.5319	133310000	0	0	0	0	0	0	0	1	0	0	0	0	0	0	0	1	F1Q6R7		si:dkey-17m8.1	tr|F1Q6R7|F1Q6R7_DANRE Si:dkey-17m8.1 OS=Danio rerio OX=7955 GN=si:dkey-17m8.1 PE=4 SV=3	activation of JUN kinase activity;activation of MAPK activity;biological regulation;cellular macromolecule metabolic process;cellular metabolic process;cellular process;cellular protein metabolic process;establishment of localization;macromolecule metabolic process;macromolecule modification;metabolic process;phosphate-containing compound metabolic process;phosphorus metabolic process;phosphoryla…	binding;binding, bridging;cytoskeletal protein binding;enzyme binding;JUN kinase binding;kinase binding;kinesin binding;MAP-kinase scaffold activity;protein binding;protein complex scaffold;protein kinase binding;receptor signaling complex scaffold activity;signaling adaptor activity;structural molecule activity
2.62511	2.46093	2.1324	2.42404	1.66595	2.55484	1.98107	2.23252	3.76674	1.71843	1.97065	2.03137	1.80856	1.85838	4.07637	3.88759	0.768354		0.348317	0.574036	-0.380157	-0.970396	17	17	17	55.224	108.27	2029400000	9	11	6	11	6	11	8	10	18	8	8	8	10	9	14	19	A0A0G2KZA4			tr|A0A0G2KZA4|A0A0G2KZA4_DANRE Peptidase D OS=Danio rerio OX=7955 GN=pepd PE=1 SV=2
1.44765	0.125128	1.39003	0.840405	1.49033	0.968103	1.40822	1.09751	1.5193	1.32934	1.03038	1.45655	1.56737	1.79853	1.66361	1.44213	0.768449		0.055774	0.209147	-0.379979	-2.08584	8	8	2	48.58	94.754	846650000	5	4	5	5	5	5	7	5	6	7	6	6	7	5	6	5	A0A0R4IYI7			tr|A0A0R4IYI7|A0A0R4IYI7_DANRE Lunapark, ER junction formation factor OS=Danio rerio OX=7955 GN=lnpk PE=1 SV=1
2.89061	2.82612	2.77324	3.66138	3.5195	4.17462	4.52141	4.10908	4.01742	3.96864	4.11714	3.66346	3.90851	3.52177	3.9905	4.32665	0.768562		0.15978	0.378722	-0.379767	-1.48473	145	5	1	221.88	126.04	6486500000	6	4	4	7	5	6	6	5	5	4	8	4	4	4	5	7	Q6IQX1		myhz2	tr|Q6IQX1|Q6IQX1_DANRE Myosin, heavy polypeptide 2, fast muscle-specific OS=Danio rerio OX=7955 GN=myhz2 PE=1 SV=1	anatomical structure development;cell development;cellular developmental process;cellular process;developmental process;muscle cell development;muscle fiber development;response to activity;response to stimulus;skeletal muscle fiber development;striated muscle cell development	adenyl nucleotide binding;adenyl ribonucleotide binding;ATP binding;binding;catalytic activity;hydrolase activity;hydrolase activity, acting on acid anhydrides;hydrolase activity, acting on acid anhydrides, in phosphorus-containing anhydrides;motor activity;nucleoside-triphosphatase activity;nucleotide binding;purine nucleotide binding;purine ribonucleoside triphosphate binding;purine ribonucleot…
7.72373	8.25693	9.11427	7.86799	9.01494	7.93568	8.62873	8.84082	9.30607	8.52703	8.7627	8.26724	8.64948	8.60113	9.23295	9.07091	0.76881		0.12617	0.329527	-0.379301	-1.62633	12	12	12	19.385	155.57	136250000000	15	21	22	17	24	15	24	27	21	21	17	20	16	23	18	20	Q6TNV0		cox4i1	tr|Q6TNV0|Q6TNV0_DANRE Cytochrome c oxidase subunit 4I1 OS=Danio rerio OX=7955 GN=cox4i1 PE=1 SV=1	response to chemical stimulus;response to hypoxia;response to oxygen levels;response to stimulus;response to stress	catalytic activity;cation transmembrane transporter activity;cytochrome-c oxidase activity;heme-copper terminal oxidase activity;hydrogen ion transmembrane transporter activity;inorganic cation transmembrane transporter activity;ion transmembrane transporter activity;monovalent inorganic cation transmembrane transporter activity;oxidoreductase activity;oxidoreductase activity, acting on a heme gr…
1.00283	1.10056	0.62151	0.843388	0.66694	0.932558	0.758726	0.925297	1.30816	1.19499	1.27526	1.15642	1.22473	1.43563	1.10774	1.17949	0.769064	+	7.98307e-05	0.00672727	-0.378825	-5.48868	9	9	9	26.167	50.306	740070000	4	3	4	3	3	3	3	2	6	3	5	4	6	5	3	4	Q4V9N1		tsn	tr|Q4V9N1|Q4V9N1_DANRE Novel protein similar to vertebrate translin (TSN) OS=Danio rerio OX=7955 GN=tsn PE=1 SV=1		binding;catalytic activity;DNA binding;endonuclease activity;endoribonuclease activity;hydrolase activity;hydrolase activity, acting on ester bonds;nuclease activity;nucleic acid binding;ribonuclease activity;sequence-specific DNA binding;single-stranded DNA binding;structure-specific DNA binding
-2.14002	-3.62853	-3.84314	-2.80968	-2.86375	-1.83499	-3.29117	-2.90099	-1.70069	-3.6803	-2.5783	-2.41751	-2.98996	-3.39506	-1.58637	-1.93661	0.769273		0.31929	0.54995	-0.378433	-1.03262	5	5	5	31.748	17.364	57240000	3	1	1	1	2	4	0	3	3	0	2	3	3	0	2	2	E7F4I2;Q66I72;A0A0R4IK10		f11r.1	tr|E7F4I2|E7F4I2_DANRE F11 receptor, tandem duplicate 1 OS=Danio rerio OX=7955 GN=f11r.1 PE=1 SV=3;tr|Q66I72|Q66I72_DANRE F11 receptor OS=Danio rerio OX=7955 GN=f11r.1 PE=1 SV=1;tr|A0A0R4IK10|A0A0R4IK10_DANRE F11 receptor, tandem duplicate 1 OS=Danio rerio	anatomical structure development;developmental process;hemopoietic or lymphoid organ development;lateral line development;organ development;posterior lateral line development	binding;protein binding;protein dimerization activity;protein heterodimerization activity
-3.09645	-4.11987	-2.75084	-3.11917	-3.72598	-3.33448	NaN	-3.35315	-2.84936	-2.39729	-2.8005	-2.84429	NaN	-3.66881	NaN	-3.31303	0.769367		0.811076	0.911599	0.122913	0.243598	17	3	3	28.509	14.91	39770000	0	2	0	1	1	2	1	1	1	2	2	2	1	0	1	1	A0A2R8QH41;A0A2R8RQ88;A7E2K1		zgc:171719	tr|A0A2R8QH41|A0A2R8QH41_DANRE Tropomyosin 1 (alpha) OS=Danio rerio OX=7955 GN=tpm1 PE=1 SV=1;tr|A0A2R8RQ88|A0A2R8RQ88_DANRE Tropomyosin 1 (alpha) OS=Danio rerio OX=7955 GN=tpm1 PE=1 SV=1;tr|A7E2K1|A7E2K1_DANRE Tropomyosin 1 (alpha) OS=Danio rerio OX=7955
-2.77634	-2.27657	-2.09784	-2.52323	-2.44395	-2.75424	-2.28873	-2.69312	-1.70168	-2.20818	-1.91984	-2.5784	-2.0119	-2.35582	-2.0206	-2.04484	0.770254		0.0118285	0.0968492	-0.376595	-2.89196	5	5	5	31.965	9.9226	78007000	3	1	0	1	1	0	2	0	2	1	0	0	1	0	1	0	E7F496;A0A2R8QEP8		CR753886.1	tr|E7F496|E7F496_DANRE AIG1-type G domain-containing protein OS=Danio rerio OX=7955 GN=gimap4 PE=4 SV=2;tr|A0A2R8QEP8|A0A2R8QEP8_DANRE AIG1-type G domain-containing protein OS=Danio rerio OX=7955 GN=gimap4 PE=4 SV=1		binding;GTP binding;guanyl nucleotide binding;guanyl ribonucleotide binding;nucleotide binding;purine nucleotide binding;purine ribonucleoside triphosphate binding;purine ribonucleotide binding;ribonucleotide binding
-2.41878	-2.33561	-1.9898	-2.4649	-1.79983	-2.34377	-2.63929	-2.06032	-2.25527	-1.90455	-2.22736	-1.77773	-1.48338	-2.17746	-1.4494	-1.78132	0.771384		0.0257266	0.139986	-0.374478	-2.49474	3	3	3	17.771	4.3034	73690000	2	1	3	1	2	1	1	1	1	1	1	1	1	1	1	1	Q504E7	SUZ domain-containing protein 1	szrd1	sp|Q504E7|SZRD1_DANRE SUZ domain-containing protein 1 OS=Danio rerio OX=7955 GN=szrd1 PE=1 SV=1
2.75344	2.46035	3.49189	3.11839	3.37874	2.91101	3.79575	3.55985	3.88005	3.65994	3.52935	3.33786	3.5443	3.59533	3.60137	3.30887	0.77193		0.0480749	0.194609	-0.373459	-2.16585	4	4	4	17.377	59.347	3896300000	4	6	6	6	5	7	8	10	7	8	7	7	7	7	9	5	Q6PBM1	Glutaredoxin-related protein 5, mitochondrial	glrx5	sp|Q6PBM1|GLRX5_DANRE Glutaredoxin-related protein 5, mitochondrial OS=Danio rerio OX=7955 GN=glrx5 PE=2 SV=1	anatomical structure development;biological regulation;biosynthetic process;cell redox homeostasis;cellular biosynthetic process;cellular homeostasis;cellular metabolic process;cellular process;cofactor biosynthetic process;cofactor metabolic process;developmental process;hemopoiesis;hemopoietic or lymphoid organ development;homeostatic process;iron-sulfur cluster assembly;metabolic process;metal…	2 iron, 2 sulfur cluster binding;binding;catalytic activity;cation binding;disulfide oxidoreductase activity;electron carrier activity;ion binding;iron-sulfur cluster binding;metal cluster binding;metal ion binding;oxidoreductase activity;oxidoreductase activity, acting on a sulfur group of donors;protein disulfide oxidoreductase activity
-3.91034	-3.64712	-2.92896	NaN	-3.52569	NaN	-2.89279	-2.9176	-3.02049	NaN	-3.26416	NaN	NaN	NaN	-2.91092	-2.52693	0.77211		0.648759	0.806928	-0.321638	-0.465462	3	2	2	20.465	4.4914	28179000	1	0	0	0	0	0	0	0	1	0	0	0	0	0	0	0	B7ZCQ5;B7ZCQ4	Peptidyl-prolyl cis-trans isomerase	ppifa	tr|B7ZCQ5|B7ZCQ5_DANRE Peptidyl-prolyl cis-trans isomerase OS=Danio rerio OX=7955 GN=ppifa PE=3 SV=1;tr|B7ZCQ4|B7ZCQ4_DANRE Peptidyl-prolyl cis-trans isomerase OS=Danio rerio OX=7955 GN=ppifa PE=3 SV=1	cellular macromolecule metabolic process;cellular metabolic process;cellular process;cellular protein metabolic process;macromolecule metabolic process;metabolic process;primary metabolic process;protein folding;protein metabolic process	catalytic activity;cis-trans isomerase activity;isomerase activity;peptidyl-prolyl cis-trans isomerase activity
3.98797	4.25179	5.00895	4.39011	4.87349	4.24661	4.80923	4.61409	5.43895	4.88095	4.64605	4.44885	4.82551	4.68554	5.32487	4.9145	0.772243		0.0500885	0.198991	-0.372872	-2.14384	14	13	13	51.774	273.38	10275000000	14	11	17	12	14	11	13	13	14	16	14	12	13	15	16	14	A6NA21;A3KP36		ptrfb	tr|A6NA21|A6NA21_DANRE Caveolae-associated protein 1b OS=Danio rerio OX=7955 GN=cavin1b PE=1 SV=1;tr|A3KP36|A3KP36_DANRE Caveolae-associated protein 1b OS=Danio rerio OX=7955 GN=cavin1b PE=1 SV=1	anatomical structure development;developmental process;embryonic organ development;notochord development;organ development
-3.31927	-2.12955	-3.31646	-2.73843	-3.05609	-3.87524	-2.8609	-3.32738	-1.94674	-2.30266	-2.08457	-3.3666	-3.09454	-2.30979	-2.83309	-3.70376	0.772337		0.221762	0.452864	-0.372698	-1.27879	3	3	3	38.993	7.1387	50010000	0	2	1	0	0	0	1	0	1	1	2	0	1	1	1	0	Q803T6;R4GEX2		sh3gl2	tr|Q803T6|Q803T6_DANRE SH3 domain-containing GRB2-like 2a, endophilin A1 OS=Danio rerio OX=7955 GN=sh3gl2a PE=1 SV=1;tr|R4GEX2|R4GEX2_DANRE SH3 domain-containing GRB2-like 2a, endophilin A1 OS=Danio rerio OX=7955 GN=sh3gl2a PE=1 SV=1	cellular component organization;cellular component organization or biogenesis;cellular membrane organization;cellular process;endocytosis;establishment of localization;membrane invagination;membrane organization;transport;vesicle-mediated transport
-1.25099	-1.01968	-2.4193	-2.67948	-3.16963	-2.7715	-1.74751	-2.62416	0.705597	-2.39407	-3.27559	-2.19829	-1.84042	-2.87804	-2.10982	-0.710329	0.772356		0.492072	0.697956	-0.372663	-0.705501	5	5	3	58.814	8.0646	114370000	1	3	0	0	0	0	1	0	4	0	0	1	1	0	0	1	A0A2R8QC82;X1WGC3		cyp8b3	tr|A0A2R8QC82|A0A2R8QC82_DANRE Cytochrome P450, family 8, subfamily B, polypeptide 3 OS=Danio rerio OX=7955 GN=cyp8b3 PE=3 SV=1;tr|X1WGC3|X1WGC3_DANRE Cytochrome P450, family 8, subfamily B, polypeptide 3 (Fragment) OS=Danio rerio OX=7955 GN=cyp8b3 PE=3 SV		binding;catalytic activity;cation binding;heme binding;ion binding;iron ion binding;metal ion binding;monooxygenase activity;oxidoreductase activity;oxidoreductase activity, acting on paired donors, with incorporation or reduction of molecular oxygen;tetrapyrrole binding;transition metal ion binding
2.00431	1.82248	1.82808	1.97049	1.999	2.0413	2.05509	1.75687	2.28098	2.23381	1.99384	2.09233	2.45689	2.3893	2.50407	2.5011	0.772796	+	0.000328919	0.01592	-0.37184	-4.71938	37	37	36	196.6	165.07	1543500000	20	22	21	19	14	16	21	15	23	23	17	20	25	24	25	21	B7ZDA6		lamb2	tr|B7ZDA6|B7ZDA6_DANRE Laminin, beta 2 (laminin S) OS=Danio rerio OX=7955 GN=lamb2 PE=1 SV=1	anatomical structure development;basement membrane assembly;basement membrane organization;cellular component assembly;cellular component assembly at cellular level;cellular component organization;cellular component organization at cellular level;cellular component organization or biogenesis;cellular component organization or biogenesis at cellular level;cellular process;developmental process;ext…
5.831	6.4363	6.9452	6.57321	6.86769	5.61352	6.81656	6.39159	6.53336	6.92431	6.98077	7.10397	6.87231	7.09836	6.38139	6.55514	0.772808		0.081331	0.254582	-0.371819	-1.87827	11	11	11	20.719	228.69	35876000000	19	20	26	20	25	18	28	20	22	23	24	30	25	27	19	21	Q9DDT0	Ferritin	fth1a	tr|Q9DDT0|Q9DDT0_DANRE Ferritin OS=Danio rerio OX=7955 GN=fth1a PE=1 SV=1	biological regulation;cation homeostasis;cation transport;cellular cation homeostasis;cellular chemical homeostasis;cellular homeostasis;cellular ion homeostasis;cellular iron ion homeostasis;cellular metal ion homeostasis;cellular process;chemical homeostasis;establishment of localization;homeostatic process;ion homeostasis;ion transport;iron ion homeostasis;iron ion transport;metal ion homeosta…	binding;cation binding;ferric iron binding;ion binding;iron ion binding;metal ion binding;transition metal ion binding
-0.0190449	1.56109	1.79367	1.05573	1.80735	1.23183	2.07699	1.93225	1.92202	1.44054	1.50809	1.62117	1.66258	1.52892	2.48262	2.24413	0.773097		0.199584	0.432077	-0.371279	-1.34635	10	10	10	47.88	62.4	1284800000	1	6	6	1	8	6	7	4	3	5	3	4	4	5	9	8	B0R159		bckdk	tr|B0R159|B0R159_DANRE Protein-serine/threonine kinase OS=Danio rerio OX=7955 GN=bckdk PE=1 SV=1	cellular metabolic process;cellular process;metabolic process;phosphate-containing compound metabolic process;phosphorus metabolic process;phosphorylation	catalytic activity;transferase activity;transferase activity, transferring phosphorus-containing groups
-3.71226	-3.6849	-3.77559	-2.61217	-3.01864	-2.41582	-2.8989	-3.01281	-3.40798	-2.58215	-2.74942	-2.45221	-2.36939	-2.31761	NaN	-3.52028	0.77373		0.396244	0.617689	-0.242589	-0.875178	4	4	4	42.938	12.668	47102000	2	1	0	3	1	2	1	2	0	2	1	3	2	1	0	0	F1Q665;A0A0R4IZL6;F1QIB5		rragca;rragd	tr|F1Q665|F1Q665_DANRE Ras-related GTP-binding protein OS=Danio rerio OX=7955 GN=rragca PE=3 SV=1;tr|A0A0R4IZL6|A0A0R4IZL6_DANRE Ras-related GTP-binding protein OS=Danio rerio OX=7955 GN=rragcb PE=3 SV=1;tr|F1QIB5|F1QIB5_DANRE Ras-related GTP-binding prote	biological regulation;cell communication;cellular process;cellular response to acid;cellular response to amine stimulus;cellular response to amino acid stimulus;cellular response to chemical stimulus;cellular response to endogenous stimulus;cellular response to external stimulus;cellular response to extracellular stimulus;cellular response to nutrient levels;cellular response to organic nitrogen;…	binding;catalytic activity;GTP binding;GTPase activity;guanyl nucleotide binding;guanyl ribonucleotide binding;hydrolase activity;hydrolase activity, acting on acid anhydrides;hydrolase activity, acting on acid anhydrides, in phosphorus-containing anhydrides;nucleoside-triphosphatase activity;nucleotide binding;purine nucleotide binding;purine ribonucleoside triphosphate binding;purine ribonucleo…
NaN	-0.711193	-0.920971	-1.16057	-1.15228	-1.69496	-1.22573	-1.34455	-0.385382	-1.01435	-0.802549	-0.884464	-1.13512	-1.33862	-0.763819	-0.114103	0.774806		0.083493	0.257234	-0.703472	-1.86356	8	2	1	21.041	8.0747	182790000	0	1	1	2	1	1	1	1	1	1	2	2	1	1	1	1	Q6IQP4		rap1aa	tr|Q6IQP4|Q6IQP4_DANRE RAP1A, member of RAS oncogene family OS=Danio rerio OX=7955 GN=rap1aa PE=1 SV=1	anatomical structure development;biological regulation;cellular process;cellular response to stimulus;developmental process;heart development;intracellular signal transduction;organ development;regulation of biological process;regulation of cellular process;response to stimulus;signal transduction;small GTPase mediated signal transduction	binding;GTP binding;guanyl nucleotide binding;guanyl ribonucleotide binding;nucleotide binding;purine nucleotide binding;purine ribonucleoside triphosphate binding;purine ribonucleotide binding;ribonucleotide binding
-1.56086	-2.86279	-1.86993	-2.36396	-2.51641	-1.97199	-2.5612	-2.223	-1.3693	-2.24441	-1.66829	-2.83109	-2.19754	-1.82284	-1.53085	-1.33135	0.775494		0.142655	0.35273	-0.366812	-1.55332	2	2	2	51.108	35.469	85887000	1	1	2	1	1	1	1	1	2	1	1	1	1	1	2	2	A0A0R4IHQ5;A0A0R4INS9			tr|A0A0R4IHQ5|A0A0R4IHQ5_DANRE Ankyrin repeat and SOCS box-containing 10 OS=Danio rerio OX=7955 GN=asb10 PE=4 SV=1;tr|A0A0R4INS9|A0A0R4INS9_DANRE Ankyrin repeat and SOCS box-containing 10 (Fragment) OS=Danio rerio OX=7955 GN=asb10 PE=4 SV=1
0.65263	1.54306	1.77041	1.08098	2.0292	0.576477	2.31159	1.80841	1.88312	1.8736	1.86961	1.77271	2.45232	1.97797	1.82183	1.05364	0.775659		0.184991	0.415182	-0.366505	-1.3942	18	18	18	88.449	64.342	1225200000	7	11	11	4	8	5	12	10	10	10	10	10	13	9	9	5	F6P7Z9			tr|F6P7Z9|F6P7Z9_DANRE Carnitine palmitoyltransferase 1B (muscle) OS=Danio rerio OX=7955 GN=cpt1b PE=4 SV=2
-4.19604	-3.88383	-5.36766	-5.07709	-5.5866	NaN	-4.94574	NaN	-3.07003	-5.36577	-5.40815	-4.30165	-5.09102	-5.46744	-3.7979	-3.3116	0.77586		0.312921	0.543557	-0.493598	-1.04682	2	2	2	19.677	3.2339	14447000	1	1	0	0	0	0	0	0	1	0	0	2	0	0	1	2	Q5RZ65	Anterior gradient protein 2 homolog	agr2	sp|Q5RZ65|AGR2_DANRE Anterior gradient protein 2 homolog OS=Danio rerio OX=7955 GN=agr2 PE=2 SV=1	cell differentiation;cellular developmental process;cellular process;columnar/cuboidal epithelial cell differentiation;developmental process;epithelial cell differentiation;intestinal epithelial cell differentiation
5.23507	4.73242	4.97828	5.19201	5.00313	5.08182	4.93213	5.06869	5.4663	5.05096	5.27686	5.20798	5.11479	5.23376	5.78605	6.01389	0.775995		0.0154546	0.107494	-0.36588	-2.75624	21	21	10	59.856	286.15	12989000000	29	26	26	25	24	24	23	25	35	26	32	28	25	30	30	34	Q08BX5		bcam	tr|Q08BX5|Q08BX5_DANRE Basal cell adhesion molecule (Lutheran blood group) OS=Danio rerio OX=7955 GN=bcam PE=1 SV=1
-2.4557	-1.20835	-1.57766	-1.1189	-1.11642	-1.33764	-1.65564	-1.81492	-1.14374	-1.17559	-1.33719	-1.49214	-0.871909	-1.28853	-1.26457	-0.785486	0.77606		0.0624743	0.219165	-0.36576	-2.02412	12	12	2	80.943	26.438	137230000	0	3	0	2	3	1	3	3	5	4	2	3	2	2	3	7	A0A2R8QDI5			tr|A0A2R8QDI5|A0A2R8QDI5_DANRE Zgc:112962 OS=Danio rerio OX=7955 GN=zgc:112962 PE=4 SV=1
[truncated: 3,900 more rows]
[truncated: 2 more columns]

## Sheet: GO enrichment
	Type	Name	Size (# protein groups with annotation)	Score	P value	Benj. Hoch. FDR (p-val after FDR correction)	Mean (mean of difference)	Median (of difference)
[truncated: 55 more rows]
